# Supplementary material for: Crystal structure and luminescence spectrum of a one-dimensional nickel(II) coordination polymer incorporating 1,4-bis­[(2-methyl­imidazol-1-yl)meth­yl]benzene and adamantane-1,3-di­carboxyl­ate co-ligands
Source: Acta Crystallogr E Crystallogr Commun. 2023 Jul 14;79(Pt 8):722–5. doi: 10.1107/S2056989023006059 (PMC10439420; doi:10.1107/S2056989023006059)
Supplement: Supplementary file 2 [file e-79-00722-Isup3.hkl]

data_I                                                                          
_shelx_title ' Nibmibadc in C2/m'                                               
_shelx_refln_list_code          4                                               
_shelx_F_calc_maximum      264.45                                               
_exptl_crystal_F_000      1152.00                                               
_reflns_d_resolution_high  0.8300                                               
                                                                                
loop_                                                                           
 _space_group_symop_operation_xyz                                               
 'x, y, z'                                                                      
 '-x, y, -z'                                                                    
 'x+1/2, y+1/2, z'                                                              
 '-x+1/2, y+1/2, -z'                                                            
 '-x, -y, -z'                                                                   
 'x, -y, z'                                                                     
 '-x+1/2, -y+1/2, -z'                                                           
 'x+1/2, -y+1/2, z'                                                             
                                                                                
_cell_length_a    14.4890                                                       
_cell_length_b    20.1980                                                       
_cell_length_c    10.7410                                                       
_cell_angle_alpha  90.000                                                       
_cell_angle_beta  127.458                                                       
_cell_angle_gamma  90.000                                                       
                                                                                
_shelx_F_squared_multiplier     1.000                                           
                                                                                
loop_                                                                           
 _refln_index_h                                                                 
 _refln_index_k                                                                 
 _refln_index_l                                                                 
 _refln_F_squared_calc                                                          
 _refln_F_squared_meas                                                          
 _refln_F_squared_sigma                                                         
 _refln_observed_status                                                         
   2   0   0        641.73        437.52        50.22 o                         
   4   0   0        690.48        476.64        37.98 o                         
   6   0   0       4806.37       4740.66       110.47 o                         
   8   0   0       1629.25       1676.64        92.43 o                         
  10   0   0        179.00        213.57        47.53 o                         
  12   0   0       1874.31       2053.27       272.51 o                         
   3   1   0       6584.70       6647.31        95.11 o                         
   5   1   0       1932.15       2122.84        57.26 o                         
   7   1   0       4914.93       5546.77        91.99 o                         
   9   1   0       1166.57       1251.36        58.30 o                         
  11   1   0        104.54        154.91        30.82 o                         
  13   1   0         21.19         24.97        34.67 o                         
   2   2   0      28099.56      27402.03       158.36 o                         
   4   2   0       5357.42       4752.81        57.15 o                         
   6   2   0       3013.56       2984.27        64.27 o                         
   8   2   0         35.41         93.36        18.47 o                         
  10   2   0        263.89        258.51        29.74 o                         
  12   2   0        140.45        137.59        27.08 o                         
   1   3   0       2248.75       2115.03        25.79 o                         
   3   3   0      17988.61      16869.69       126.70 o                         
   5   3   0       7564.59       7956.35       124.16 o                         
   7   3   0       2699.05       2714.81        59.50 o                         
   9   3   0        872.22        892.84        53.88 o                         
  11   3   0        853.00        745.54        83.47 o                         
  13   3   0        139.50        110.77        54.90 o                         
   0   4   0       9153.32       8860.89        88.34 o                         
   2   4   0       1037.57       1254.52        60.45 o                         
   4   4   0        737.37        674.32        40.55 o                         
   6   4   0       2693.30       3077.63        55.35 o                         
   8   4   0        208.81        155.49        22.56 o                         
  10   4   0         31.24         20.16        20.60 o                         
  12   4   0          1.10         45.68        22.22 o                         
   1   5   0       3643.06       4092.91        68.51 o                         
   3   5   0       3309.09       2987.92        41.80 o                         
   5   5   0       4125.77       3886.47        65.29 o                         
   7   5   0       6563.90       7240.67       144.39 o                         
   9   5   0       1380.50       1416.90        67.27 o                         
  11   5   0        180.39        160.55        24.38 o                         
  13   5   0        215.67        254.20        53.86 o                         
   0   6   0       9203.04       8689.15        88.65 o                         
   2   6   0       3869.62       3924.07        52.67 o                         
   4   6   0        111.10         64.60        11.97 o                         
   6   6   0       2911.95       2638.54        81.61 o                         
   8   6   0        448.91        401.46        40.90 o                         
  10   6   0         48.96         98.43        29.60 o                         
  12   6   0        171.58        110.32        76.45 o                         
   1   7   0       2236.86       2119.92        36.64 o                         
   3   7   0       1572.40       1328.40        39.34 o                         
   5   7   0        988.58        872.22        53.40 o                         
   7   7   0       3637.26       3967.72       110.13 o                         
   9   7   0        850.89        935.18        79.55 o                         
  11   7   0        130.32        181.31        65.41 o                         
  13   7   0         33.42         13.27        53.34 o                         
   0   8   0      12193.96      11401.28       146.25 o                         
   2   8   0       1852.70       2217.98        44.08 o                         
   4   8   0        915.26        819.98        31.78 o                         
   6   8   0       2678.99       2838.13        90.14 o                         
   8   8   0       1083.01       1063.58        70.78 o                         
  10   8   0         53.40        119.83        52.92 o                         
  12   8   0        121.13        147.00        58.83 o                         
   1   9   0          5.42         37.50        15.46 o                         
   3   9   0       1427.53       1481.20        39.10 o                         
   5   9   0       1186.96       1236.63        44.32 o                         
   7   9   0        612.78        551.65        50.93 o                         
   9   9   0       1129.38       1105.87       101.57 o                         
  11   9   0         42.52         70.42        34.04 o                         
   0  10   0        504.44        247.08        28.06 o                         
   2  10   0       7552.33       7477.64        88.98 o                         
   4  10   0       4721.75       4878.46        70.74 o                         
   6  10   0       1787.12       1710.18        79.74 o                         
   8  10   0        375.66        402.90        54.68 o                         
  10  10   0        970.40        953.11       122.68 o                         
  12  10   0         75.91        144.71        55.27 o                         
   1  11   0       1706.58       1786.73        41.88 o                         
   3  11   0        127.41        160.57        19.61 o                         
   5  11   0        315.25        313.85        26.16 o                         
   7  11   0         75.00         48.85        27.11 o                         
   9  11   0         19.73        109.81        30.15 o                         
  11  11   0          5.34        155.35        53.54 o                         
   0  12   0       3501.40       3132.51        77.86 o                         
   2  12   0      12484.63      13099.62       135.20 o                         
   4  12   0       7930.49       8478.73       129.83 o                         
   6  12   0         31.00         45.27        15.02 o                         
   8  12   0        238.74        284.70        47.84 o                         
  10  12   0        903.02       1009.49       155.73 o                         
  12  12   0         91.80        174.28        59.35 o                         
   1  13   0       4884.08       5289.65        87.86 o                         
   3  13   0       2954.85       3225.24        65.08 o                         
   5  13   0       2670.22       2732.77        64.12 o                         
   7  13   0         69.21         76.65        33.87 o                         
   9  13   0        708.68        684.87        85.36 o                         
  11  13   0        219.56        254.41        68.61 o                         
   0  14   0       5012.43       4977.44       108.36 o                         
   2  14   0        522.83        553.40        34.94 o                         
   4  14   0          1.14         47.62        24.73 o                         
   6  14   0        859.52        872.88        55.38 o                         
   8  14   0         59.40         99.58        34.88 o                         
  10  14   0        213.86        186.13        56.11 o                         
   1  15   0       8630.76       9866.06       146.16 o                         
   3  15   0       6308.85       6490.19       113.90 o                         
   5  15   0         21.49         52.98        14.03 o                         
   7  15   0        932.88        934.86        69.19 o                         
   9  15   0       1205.23       1166.20       130.37 o                         
   0  16   0       2691.48       2874.87       126.46 o                         
   2  16   0        158.96        171.22        19.34 o                         
   4  16   0         18.02         64.02        28.92 o                         
   6  16   0        422.29        343.29        41.30 o                         
   8  16   0        633.86        748.65       125.67 o                         
  10  16   0        215.74        172.64        69.97 o                         
   1  17   0          8.50         46.44        13.90 o                         
   3  17   0        988.24       1023.70        52.88 o                         
   5  17   0       2224.47       2129.03        63.82 o                         
   7  17   0        105.34        119.79        25.64 o                         
   9  17   0        377.90        333.48        89.22 o                         
   0  18   0        740.13        707.32        54.93 o                         
   2  18   0       1350.38       1352.37        49.49 o                         
   4  18   0       2203.40       2319.90        70.75 o                         
   6  18   0        458.48        459.58        72.44 o                         
   8  18   0        176.04        121.15       109.11 o                         
   1  19   0        255.48        174.09        27.84 o                         
   3  19   0         26.35         57.81        16.80 o                         
   5  19   0        124.40        102.92        21.17 o                         
   7  19   0        441.47        383.38        74.37 o                         
   0  20   0         19.05         55.46        22.96 o                         
   2  20   0        329.38        330.85        43.34 o                         
   4  20   0        502.47        609.58        61.39 o                         
   6  20   0        660.94        728.43        99.73 o                         
   1  21   0          4.26          7.63        33.30 o                         
   3  21   0        118.33         36.65        25.93 o                         
   5  21   0         83.25         33.86        26.42 o                         
   7  21   0         10.69        108.50        88.00 o                         
   0  22   0        683.82        576.98       192.30 o                         
   2  22   0        246.57        244.47        54.65 o                         
   4  22   0        178.72        110.61        40.64 o                         
   1  23   0        264.54        313.23       162.95 o                         
   3  23   0        101.39         44.03        85.90 o                         
   0  24   0        343.01        224.55       100.15 o                         
   2  24   0        142.58        151.12        88.85 o                         
 -14   0   1        590.74        743.04       132.86 o                         
 -12   0   1        222.72        159.43        45.07 o                         
 -10   0   1       2736.68       3409.61       129.11 o                         
  -8   0   1       2581.42       2971.00        98.59 o                         
  -6   0   1      21575.93      22838.13       306.19 o                         
  -4   0   1        722.36        592.81        49.10 o                         
   2   0   1      12147.27      11912.05       160.82 o                         
   4   0   1       5995.51       4896.41       146.79 o                         
   6   0   1        147.43         85.07        35.33 o                         
   8   0   1       2566.94       2621.68       114.07 o                         
  10   0   1       2097.26       2377.25       117.85 o                         
  12   0   1        225.52        143.95        70.76 o                         
 -13   1   1        305.33        205.61        81.37 o                         
 -11   1   1        378.00        327.15        43.50 o                         
  -9   1   1         43.96         19.10        25.31 o                         
  -7   1   1       8851.75       9611.04       116.74 o                         
  -5   1   1         63.56         47.14        23.14 o                         
  -3   1   1      10531.05      10767.01        73.90 o                         
   1   1   1      63482.29      61942.23       216.94 o                         
   3   1   1       3731.47       3487.12        60.12 o                         
   5   1   1        991.98       1169.13        45.76 o                         
   7   1   1       1023.63       1058.01        54.63 o                         
   9   1   1        457.15        304.46        43.23 o                         
  11   1   1         94.97         69.75        24.81 o                         
 -14   2   1        207.82        200.57        57.99 o                         
 -12   2   1        709.48        820.80        56.91 o                         
 -10   2   1         60.51         70.15        33.29 o                         
  -8   2   1        563.73        497.01        35.67 o                         
  -6   2   1        163.91         66.23        15.97 o                         
  -4   2   1       2247.98       1956.69        39.84 o                         
  -2   2   1      69934.02      68116.52       254.99 o                         
   0   2   1       2973.26       3104.63        32.80 o                         
   2   2   1        256.52        196.49        27.79 o                         
   4   2   1       3421.23       3004.69        60.34 o                         
   6   2   1       3429.88       3194.80        69.61 o                         
   8   2   1       1010.60       1003.03        62.56 o                         
  10   2   1        528.52        432.10        62.07 o                         
  12   2   1        274.04        273.27        58.08 o                         
 -13   3   1        658.37        644.00        98.47 o                         
 -11   3   1        958.62        994.24        48.67 o                         
  -9   3   1       1466.96       1369.24        72.59 o                         
  -7   3   1       8308.30       8185.50       116.02 o                         
  -5   3   1      11980.29      11657.41        79.38 o                         
  -3   3   1        759.67        779.05        42.96 o                         
  -1   3   1      17472.86      17330.20        79.63 o                         
   1   3   1      38347.89      36641.06       167.30 o                         
   3   3   1       4391.76       4876.29        59.41 o                         
   5   3   1      11169.91      11419.54       130.55 o                         
   7   3   1       1811.78       1913.86        98.19 o                         
   9   3   1        144.44        145.57        23.04 o                         
  11   3   1         15.60         59.39        20.86 o                         
 -14   4   1          2.34         58.06        44.42 o                         
 -12   4   1          0.44         53.62        32.63 o                         
 -10   4   1         63.96         68.64        19.97 o                         
  -8   4   1       2299.59       2427.45        73.97 o                         
  -6   4   1        963.58       1078.32        55.72 o                         
  -4   4   1         78.80         68.64        26.55 o                         
  -2   4   1          9.39        158.53        27.53 o                         
   0   4   1        635.83        716.01        36.30 o                         
   2   4   1       3266.35       2985.28        47.95 o                         
   4   4   1          1.42         53.89        11.95 o                         
   6   4   1        411.31        386.99        30.56 o                         
   8   4   1       1186.39        929.53        56.54 o                         
  10   4   1        623.16        599.54        53.80 o                         
  12   4   1         42.35        127.41        50.48 o                         
 -13   5   1        307.63        450.06       136.16 o                         
 -11   5   1        260.39        215.91        39.48 o                         
  -9   5   1       2069.25       2117.69        95.41 o                         
  -7   5   1        924.84        892.10        60.54 o                         
  -5   5   1       2651.01       2251.20        66.65 o                         
  -3   5   1       7836.99       6935.38        83.71 o                         
  -1   5   1        123.91        356.27        33.45 o                         
   1   5   1      24772.02      23348.01       128.78 o                         
   3   5   1       4542.40       4045.50        65.07 o                         
   5   5   1       3814.45       3545.47        64.93 o                         
   7   5   1       2838.16       2941.30        74.72 o                         
   9   5   1        487.16        392.92        41.54 o                         
  11   5   1         58.31         48.18        44.57 o                         
 -14   6   1          1.77        100.94        60.60 o                         
 -12   6   1         32.34         96.43        39.04 o                         
 -10   6   1        681.04        696.31        68.64 o                         
  -8   6   1        112.89        167.21        42.09 o                         
  -6   6   1       4346.86       4513.62        96.64 o                         
  -4   6   1       1139.81       1121.38        32.17 o                         
  -2   6   1      10517.54      10558.13        89.34 o                         
   0   6   1        105.11         89.61        12.15 o                         
   2   6   1        322.74        333.52        22.46 o                         
   4   6   1        236.08        394.40        26.27 o                         
   6   6   1       1225.87       1390.67        52.18 o                         
   8   6   1         68.81         73.16        36.92 o                         
  10   6   1         10.84         34.93        53.43 o                         
  12   6   1        165.68        137.79        76.11 o                         
 -13   7   1         10.23         71.91       125.31 o                         
 -11   7   1        215.78        219.14        60.97 o                         
  -9   7   1        366.74        360.81        43.19 o                         
  -7   7   1       3089.75       3136.09        94.33 o                         
  -5   7   1       2459.50       2324.50        74.79 o                         
  -3   7   1        312.75        156.14        18.89 o                         
  -1   7   1        272.03        342.13        18.41 o                         
   1   7   1       2800.78       2594.84        41.76 o                         
   3   7   1       7809.63       7282.66        98.25 o                         
   5   7   1       2595.91       2660.32        54.92 o                         
   7   7   1       2239.39       2193.60        60.72 o                         
   9   7   1         11.30         28.78        29.37 o                         
  11   7   1        151.70         75.36        78.80 o                         
 -12   8   1         81.54         36.70        49.99 o                         
 -10   8   1         27.74         59.73        44.33 o                         
  -8   8   1       2086.68       2166.94        84.36 o                         
  -6   8   1       3200.94       3240.77       112.07 o                         
  -4   8   1        703.07       1049.29        69.95 o                         
  -2   8   1        491.24        496.86        26.82 o                         
   0   8   1         61.70        104.08        12.57 o                         
   2   8   1        386.92        348.47        24.03 o                         
   4   8   1       4419.19       4535.65        71.87 o                         
   6   8   1       1983.43       1937.90        80.63 o                         
   8   8   1        596.88        576.80        69.33 o                         
  10   8   1        130.52        166.46        51.68 o                         
  12   8   1          5.90         70.03        45.99 o                         
 -13   9   1          4.86         65.00        71.55 o                         
 -11   9   1        353.22        261.64        60.65 o                         
  -9   9   1       5471.30       5623.74       176.74 o                         
  -7   9   1        281.41        176.75        40.64 o                         
  -5   9   1         70.13         60.51        27.34 o                         
  -3   9   1      17663.36      18784.03       192.57 o                         
  -1   9   1        932.97       1170.91        31.80 o                         
   1   9   1        325.88        355.16        25.01 o                         
   3   9   1       8917.04       9542.15       121.04 o                         
   5   9   1        129.14         50.54        29.55 o                         
   7   9   1        449.52        338.91        48.45 o                         
   9   9   1        343.77        176.91       117.89 o                         
  11   9   1         12.23         42.74        46.82 o                         
 -12  10   1        560.05        703.81       152.03 o                         
 -10  10   1       1141.72       1171.78       133.70 o                         
  -8  10   1        886.68        818.45        62.40 o                         
  -6  10   1       3697.05       3903.28       105.29 o                         
  -4  10   1       2328.25       2589.69        57.36 o                         
  -2  10   1       6200.10       6900.66        89.44 o                         
   0  10   1       9382.74      10050.45       123.33 o                         
   2  10   1       2948.41       3090.14        55.85 o                         
   4  10   1       3645.91       3784.08        72.35 o                         
   6  10   1        518.26        520.22        41.89 o                         
   8  10   1        500.37        463.96        64.74 o                         
  10  10   1        752.09       1006.87       129.95 o                         
 -13  11   1         17.16         85.13        74.71 o                         
 -11  11   1         14.55        -22.80        59.63 o                         
  -9  11   1        278.07        211.31        34.93 o                         
  -7  11   1         30.99         24.09        29.51 o                         
  -5  11   1         14.86         52.96        12.69 o                         
  -3  11   1       1414.32       1481.03        49.30 o                         
  -1  11   1        236.41        269.57        20.08 o                         
   1  11   1        718.70        713.76        29.09 o                         
   3  11   1       1064.60       1076.74        40.65 o                         
   5  11   1         92.37        117.03        23.63 o                         
   7  11   1        251.97        209.71        52.75 o                         
   9  11   1       1228.90       1130.56       112.55 o                         
  11  11   1          3.21         56.94        46.23 o                         
 -12  12   1        279.46        266.53        97.30 o                         
 -10  12   1        757.05        811.96       104.32 o                         
  -8  12   1       1874.10       1738.11        90.50 o                         
  -6  12   1       3544.27       4012.20        87.37 o                         
  -4  12   1       5103.08       5689.45        93.92 o                         
  -2  12   1       5952.91       6681.33        88.42 o                         
   0  12   1       2048.88       2177.84        43.32 o                         
   2  12   1       2612.97       2430.10        60.64 o                         
   4  12   1       1689.86       1731.61        78.49 o                         
   6  12   1        374.22        365.98        36.91 o                         
   8  12   1        480.40        463.91        80.74 o                         
  10  12   1        412.57        382.50        83.27 o                         
 -11  13   1        576.69        701.52       106.64 o                         
  -9  13   1       1159.01       1316.50        93.31 o                         
  -7  13   1         73.39        107.74        27.29 o                         
  -5  13   1       1256.98       1196.72        50.01 o                         
  -3  13   1       5669.80       5974.64        94.75 o                         
  -1  13   1       5503.48       5767.60        85.74 o                         
   1  13   1       1501.71       1587.58        43.90 o                         
   3  13   1       4240.85       4451.09        90.32 o                         
   5  13   1        266.12        236.28        26.34 o                         
   7  13   1        392.63        364.33        63.01 o                         
   9  13   1        312.15        309.25        90.78 o                         
 -12  14   1        102.81        147.61       101.96 o                         
 -10  14   1          2.91         57.53        73.36 o                         
  -8  14   1        250.58        231.56        42.85 o                         
  -6  14   1         61.57         91.40        24.55 o                         
  -4  14   1       1354.11       1503.74        51.54 o                         
  -2  14   1        454.31        392.60        30.73 o                         
   0  14   1       2126.95       2238.85        50.19 o                         
   2  14   1        745.39        632.44        35.24 o                         
   4  14   1        885.12        884.04        52.63 o                         
   6  14   1        573.97        533.33        54.24 o                         
   8  14   1        396.57        298.50        59.40 o                         
  10  14   1         48.11         25.80        69.01 o                         
 -11  15   1        705.05        729.86       120.88 o                         
  -9  15   1        545.25        640.39       135.61 o                         
  -7  15   1       1756.87       1704.69        82.86 o                         
  -5  15   1       1036.19       1169.36        57.69 o                         
  -3  15   1       4077.80       4066.31        95.19 o                         
  -1  15   1       1722.77       1750.42        52.01 o                         
   1  15   1       5549.82       5984.15        83.96 o                         
   3  15   1       2672.58       2824.72        73.18 o                         
   5  15   1        349.27        382.59        28.56 o                         
   7  15   1        856.64        961.88       101.84 o                         
   9  15   1        472.83        472.04        85.55 o                         
 -10  16   1        402.09        464.16        92.91 o                         
  -8  16   1        850.92        692.34        98.12 o                         
  -6  16   1          0.64         43.62        21.54 o                         
  -4  16   1        334.39        276.93        32.34 o                         
  -2  16   1        247.06        243.04        24.80 o                         
   0  16   1       2767.78       2804.37        66.49 o                         
   2  16   1       2113.01       2136.94        69.59 o                         
   4  16   1        512.19        570.93        43.11 o                         
   6  16   1        381.69        277.59        31.87 o                         
   8  16   1          4.04         32.55        51.98 o                         
  -9  17   1        352.48        264.55        82.21 o                         
  -7  17   1        596.88        484.83        44.43 o                         
  -5  17   1        801.02        852.12        49.58 o                         
  -3  17   1       2169.27       2361.65        75.70 o                         
  -1  17   1       2288.56       2353.51        71.52 o                         
   1  17   1         23.01         81.28        16.67 o                         
   3  17   1       1116.02       1194.28        46.57 o                         
   5  17   1       1561.76       1528.42        65.33 o                         
   7  17   1        531.98        456.85        58.12 o                         
   9  17   1         74.83         56.60        54.76 o                         
 -10  18   1        270.12        200.77        66.22 o                         
  -8  18   1        525.04        671.85        84.65 o                         
  -6  18   1        182.00        148.02        24.76 o                         
  -4  18   1       2311.51       2445.02        79.79 o                         
  -2  18   1       2476.32       2520.21        60.37 o                         
   0  18   1        103.52         57.25        13.70 o                         
   2  18   1       1054.45       1013.19        47.94 o                         
   4  18   1        581.00        592.75        42.50 o                         
   6  18   1        377.13        432.63        62.64 o                         
   8  18   1        207.29        161.22        50.79 o                         
  -9  19   1         10.43        184.08        93.93 o                         
  -7  19   1          6.43         33.17        20.43 o                         
  -5  19   1         42.55         50.11        14.87 o                         
  -3  19   1        133.66        104.25        15.37 o                         
  -1  19   1         18.27         22.11        30.32 o                         
   1  19   1        352.59        261.42        30.85 o                         
   3  19   1         75.12         61.21        20.92 o                         
   5  19   1         11.64         58.23        23.79 o                         
   7  19   1        150.74         64.40        53.66 o                         
  -8  20   1        186.05        176.68        82.87 o                         
  -6  20   1        885.00        863.14       129.57 o                         
  -4  20   1        916.01        918.66        62.65 o                         
  -2  20   1         69.68         97.59        16.35 o                         
   0  20   1       1090.14       1095.05        63.38 o                         
   2  20   1        448.06        324.17        35.62 o                         
   4  20   1        709.75        628.53        85.45 o                         
   6  20   1        350.77        216.81       108.72 o                         
  -7  21   1          0.53         36.85        38.84 o                         
  -5  21   1         56.20         77.53        41.60 o                         
  -3  21   1        419.20        347.96        55.55 o                         
  -1  21   1         50.89         46.97        22.82 o                         
   1  21   1        168.74        131.83        37.23 o                         
   3  21   1        252.42        140.35        29.82 o                         
   5  21   1         12.97        157.12        65.90 o                         
  -6  22   1        749.81        764.39       263.12 o                         
  -4  22   1        311.29        275.28        53.59 o                         
  -2  22   1         87.23         99.56        38.17 o                         
   0  22   1        880.92        887.22       229.98 o                         
   2  22   1        225.06        163.08        43.90 o                         
   4  22   1        278.51        185.07        52.91 o                         
  -5  23   1        378.98        356.61       123.59 o                         
  -3  23   1         18.80         -0.91        72.02 o                         
  -1  23   1        251.79        124.72        73.13 o                         
   1  23   1         26.33        121.19        93.70 o                         
   3  23   1        342.96        193.41       157.08 o                         
  -2  24   1        585.47        235.53       110.40 o                         
   0  24   1        292.82        229.67        95.80 o                         
 -14   0   2        294.86        260.95       107.04 o                         
 -12   0   2       4305.38       4741.65       155.48 o                         
 -10   0   2        486.93        447.59        48.21 o                         
  -8   0   2       9122.41       9294.45       151.79 o                         
  -6   0   2      36723.41      39452.78       460.56 o                         
  -4   0   2         60.65         79.85        60.89 o                         
  -2   0   2       9535.09       9669.67        94.53 o                         
   0   0   2      11777.69      13049.05       151.13 o                         
   2   0   2        169.35         92.21        27.34 o                         
   4   0   2        238.36        169.44        32.06 o                         
   6   0   2       4933.10       4989.68       139.16 o                         
   8   0   2        311.91        408.58        72.77 o                         
  10   0   2        103.72         68.61        25.24 o                         
  12   0   2         40.63         87.28        78.24 o                         
 -15   1   2        138.24        164.95        63.42 o                         
 -13   1   2         15.37         49.45        34.64 o                         
 -11   1   2        123.37         88.35        36.87 o                         
  -9   1   2        435.72        365.02        31.36 o                         
  -7   1   2       2249.85       2215.12        53.15 o                         
  -5   1   2          7.18          7.60        17.03 o                         
  -3   1   2      17518.46      17236.92       115.44 o                         
  -1   1   2       1876.62       1926.83        38.72 o                         
   1   1   2        291.46        247.60        30.13 o                         
   3   1   2        567.42        600.93        42.43 o                         
   5   1   2         97.52        160.76        27.10 o                         
   7   1   2         43.62         30.30        24.91 o                         
   9   1   2         76.03         84.43        22.91 o                         
  11   1   2          0.45         49.27        58.38 o                         
 -14   2   2        323.51        311.00        66.00 o                         
 -12   2   2        521.12        486.03        43.32 o                         
 -10   2   2        527.19        567.00        37.54 o                         
  -8   2   2       5845.38       6024.68        90.17 o                         
  -6   2   2       9652.72       9907.33       134.09 o                         
  -4   2   2       9742.82       9289.81        88.12 o                         
  -2   2   2      10049.96      10048.08        76.72 o                         
   0   2   2       2502.59       2730.44        82.50 o                         
   2   2   2         33.85         -0.57        19.16 o                         
   4   2   2         33.55         72.34        21.69 o                         
   6   2   2       2393.94       2604.11        81.17 o                         
   8   2   2       3212.85       3465.73       118.51 o                         
  10   2   2        277.09        206.09        30.09 o                         
  12   2   2        128.98        141.62        45.06 o                         
 -15   3   2        124.35        147.72        88.77 o                         
 -13   3   2        685.59        783.62        72.10 o                         
 -11   3   2        399.80        396.91        53.78 o                         
  -9   3   2       3126.35       3501.59        73.60 o                         
  -7   3   2       1647.40       1259.04        41.41 o                         
  -5   3   2       3011.59       2814.93        53.04 o                         
  -3   3   2       2864.03       3629.01       100.22 o                         
  -1   3   2      67656.80      68545.15       377.04 o                         
   1   3   2       3168.80       3108.68        56.86 o                         
   3   3   2       4246.17       4097.78        72.30 o                         
   5   3   2       2043.21       1653.56        59.89 o                         
   7   3   2        221.43        233.34        25.92 o                         
   9   3   2        265.53        158.35        48.67 o                         
  11   3   2        242.82        171.72        37.37 o                         
 -14   4   2          2.60         71.73        28.32 o                         
 -12   4   2         10.00         32.23        33.49 o                         
 -10   4   2        210.97        145.58        22.03 o                         
  -8   4   2        136.94        117.08        28.69 o                         
  -6   4   2         52.49         32.06        14.29 o                         
  -4   4   2       3100.01       2652.03        48.08 o                         
  -2   4   2       4106.21       4482.93        71.04 o                         
   0   4   2      13972.48      12861.29        96.14 o                         
   2   4   2        773.23        824.84        36.24 o                         
   4   4   2       2165.30       2158.24        56.48 o                         
   6   4   2        859.42        943.52        58.66 o                         
   8   4   2       1046.49       1038.10        65.70 o                         
  10   4   2        313.69        260.60        46.94 o                         
 -15   5   2        128.89         47.96        57.62 o                         
 -13   5   2        178.73        211.40       103.00 o                         
 -11   5   2         20.98         61.65        23.35 o                         
  -9   5   2       2101.73       2237.66        84.85 o                         
  -7   5   2        708.41        593.80        45.31 o                         
  -5   5   2       2372.76       2120.19        45.17 o                         
  -3   5   2       7554.21       7460.82        73.10 o                         
  -1   5   2      45103.56      45868.16       187.72 o                         
   1   5   2      15877.05      17137.44       117.83 o                         
   3   5   2       1186.05        980.20        40.40 o                         
   5   5   2       7643.37       8041.57       149.36 o                         
   7   5   2        462.21        349.54        40.47 o                         
   9   5   2        386.19        385.12        43.21 o                         
  11   5   2        489.74        604.13       206.24 o                         
 -14   6   2         73.39          0.38        55.85 o                         
 -12   6   2        175.27        183.09        52.90 o                         
 -10   6   2        255.42        192.14        44.59 o                         
  -8   6   2        355.66        279.27        34.48 o                         
  -6   6   2        283.38        167.57        13.26 o                         
  -4   6   2       6765.01       7125.91        86.52 o                         
  -2   6   2       3086.85       2930.26        49.23 o                         
   0   6   2      11094.87      10684.53       118.36 o                         
   2   6   2       4485.41       4069.72        80.33 o                         
   4   6   2          7.94         39.01        17.35 o                         
   6   6   2        327.90        355.10        39.81 o                         
   8   6   2        135.70         67.73        23.71 o                         
  10   6   2         28.00         43.35        30.62 o                         
 -13   7   2         74.40        105.47        44.80 o                         
 -11   7   2        693.85        649.79        93.62 o                         
  -9   7   2        579.48        436.30        46.75 o                         
  -7   7   2        390.44        355.45        35.04 o                         
  -5   7   2      10832.12      12021.04       128.51 o                         
  -3   7   2       6280.11       5991.15        80.30 o                         
  -1   7   2       7550.33       7359.48        89.66 o                         
   1   7   2      12017.58      12759.67       134.40 o                         
   3   7   2       6870.07       7957.09       120.28 o                         
   5   7   2       1207.44       1116.87        58.92 o                         
   7   7   2       1594.87       1670.92        68.36 o                         
   9   7   2        235.41        169.11        24.94 o                         
  11   7   2         67.36        169.94        53.32 o                         
 -14   8   2        338.28        346.97        73.19 o                         
 -12   8   2        644.30        881.87       113.72 o                         
 -10   8   2        310.93        261.37        56.42 o                         
  -8   8   2        624.79        647.46        47.91 o                         
  -6   8   2       3914.80       3776.47        63.83 o                         
  -4   8   2      12505.88      13056.04       136.30 o                         
  -2   8   2        307.22        458.97        34.28 o                         
   0   8   2       6870.09       6796.96        80.35 o                         
   2   8   2       4666.53       4180.31        70.05 o                         
   4   8   2       1668.09       1494.33        52.15 o                         
   6   8   2       3076.06       3442.32        75.85 o                         
   8   8   2       2025.84       1884.50        65.37 o                         
  10   8   2         53.96        109.92        44.83 o                         
 -13   9   2          6.93        107.96        43.99 o                         
 -11   9   2        359.06        313.93        73.52 o                         
  -9   9   2       2813.10       2897.83       112.00 o                         
  -7   9   2        806.18        786.93        49.48 o                         
  -5   9   2        156.18        185.41        19.14 o                         
  -3   9   2        346.41        442.69        27.29 o                         
  -1   9   2       1337.15       1457.73        52.81 o                         
   1   9   2      13927.04      14519.58       142.72 o                         
   3   9   2       1135.97       1155.03        42.86 o                         
   5   9   2         13.19         41.97        15.03 o                         
   7   9   2       1469.70       1438.24        62.55 o                         
   9   9   2          4.13         60.90        28.26 o                         
  11   9   2         22.34         57.86        61.72 o                         
 -14  10   2          2.11         85.17        62.96 o                         
 -12  10   2        149.59        134.48        36.83 o                         
 -10  10   2       3979.78       4135.88       145.90 o                         
  -8  10   2       3078.88       3219.56        95.90 o                         
  -6  10   2        962.67        766.94        33.50 o                         
  -4  10   2       1900.92       1537.33        46.82 o                         
  -2  10   2      11070.00      12403.67       173.65 o                         
   0  10   2        204.85        196.12        19.02 o                         
   2  10   2       8643.44       8790.28       101.31 o                         
   4  10   2       3410.61       3539.58        98.30 o                         
   6  10   2        243.08        233.00        34.89 o                         
   8  10   2        902.77        647.06        88.27 o                         
  10  10   2        438.32        459.07        84.37 o                         
 -13  11   2         78.17        172.02       110.00 o                         
 -11  11   2        305.07        162.31        57.02 o                         
  -9  11   2       1128.88       1269.47        85.87 o                         
  -7  11   2        136.82        103.56        18.49 o                         
  -5  11   2         48.69         55.99        23.16 o                         
  -3  11   2          2.17         46.83        21.05 o                         
  -1  11   2       2758.39       2707.52        69.25 o                         
   1  11   2       1385.93       1307.47        36.94 o                         
   3  11   2        266.55        227.67        26.49 o                         
   5  11   2        638.90        530.52        47.43 o                         
   7  11   2        560.96        451.52        63.60 o                         
   9  11   2         40.62         13.47        65.27 o                         
 -12  12   2        303.38        390.00        79.52 o                         
 -10  12   2       2119.79       2174.11       113.91 o                         
  -8  12   2       4171.47       4451.08       160.52 o                         
  -6  12   2        217.88        151.94        29.33 o                         
  -4  12   2       2023.86       1837.85        53.34 o                         
  -2  12   2       1800.04       1981.27        71.76 o                         
   0  12   2         88.58         65.72        34.80 o                         
   2  12   2       3806.80       4026.28        72.12 o                         
   4  12   2       2071.18       1998.56        63.38 o                         
   6  12   2         23.43         18.00        26.85 o                         
   8  12   2        269.45        266.03        87.73 o                         
  10  12   2         35.87         77.95        40.03 o                         
 -13  13   2        143.76         85.24        69.64 o                         
 -11  13   2        700.77        709.40       107.47 o                         
  -9  13   2        318.79        241.86        34.60 o                         
  -7  13   2       2210.25       2392.92        65.37 o                         
  -5  13   2       3002.83       3160.35        79.26 o                         
  -3  13   2       2074.53       1932.59        53.89 o                         
  -1  13   2       1775.59       1769.05        63.31 o                         
   1  13   2        724.13        699.42        34.25 o                         
   3  13   2         89.38        100.46        17.03 o                         
   5  13   2        872.31        869.87        50.67 o                         
   7  13   2        242.92        209.96        35.33 o                         
   9  13   2        221.43        196.51       138.04 o                         
 -12  14   2         73.58        114.71        59.96 o                         
 -10  14   2         50.90        106.61        35.95 o                         
  -8  14   2        287.33        187.47        56.54 o                         
  -6  14   2       1627.00       1488.17        57.46 o                         
  -4  14   2          2.31         38.51        22.17 o                         
  -2  14   2         97.78        181.53        29.32 o                         
   0  14   2          7.06         19.06        22.14 o                         
   2  14   2        458.50        316.44        28.52 o                         
   4  14   2        478.50        430.39        38.78 o                         
   6  14   2        151.90         92.89        18.62 o                         
   8  14   2        146.46        194.61        84.74 o                         
 -11  15   2        668.17        821.16       119.83 o                         
  -9  15   2        884.13        948.94       128.91 o                         
  -7  15   2        372.95        333.19        40.82 o                         
  -5  15   2       3904.58       4543.49       122.52 o                         
  -3  15   2       4317.72       4363.81        71.33 o                         
  -1  15   2         10.05         54.49        25.57 o                         
   1  15   2       1533.10       1536.28        50.28 o                         
   3  15   2       4113.66       4548.18       100.30 o                         
   5  15   2          7.73         20.59         9.48 o                         
   7  15   2        269.78        315.36        69.49 o                         
   9  15   2        265.16        271.87       102.02 o                         
 -10  16   2        153.08        168.87        46.94 o                         
  -8  16   2         16.79         26.51        19.37 o                         
  -6  16   2        387.62        294.56        44.42 o                         
  -4  16   2        658.03        739.95        44.59 o                         
  -2  16   2        114.66        133.88        30.04 o                         
   0  16   2       1190.14       1128.91        62.82 o                         
   2  16   2        206.49        168.52        22.60 o                         
   4  16   2          7.42         37.76        13.58 o                         
   6  16   2        215.01        177.51        46.84 o                         
   8  16   2          2.13         20.75        69.97 o                         
 -11  17   2        201.58        149.12        77.11 o                         
  -9  17   2          2.90         49.45        32.09 o                         
  -7  17   2        114.99        124.52        21.02 o                         
  -5  17   2       2162.05       2166.94        62.96 o                         
  -3  17   2       3618.09       3991.61       108.63 o                         
  -1  17   2        660.56        742.80        51.66 o                         
   1  17   2       1486.60       1509.13        82.67 o                         
   3  17   2         43.65         78.24        21.77 o                         
   5  17   2       1066.14       1077.50        63.09 o                         
   7  17   2        176.12         87.17        51.16 o                         
 -10  18   2        371.22        450.18       102.13 o                         
  -8  18   2        224.00        180.22        35.34 o                         
  -6  18   2         23.57         36.80        21.53 o                         
  -4  18   2        614.95        722.19        46.29 o                         
  -2  18   2       2079.79       2197.55        84.68 o                         
   0  18   2        723.32        697.30        50.39 o                         
   2  18   2       1042.76        892.18        51.88 o                         
   4  18   2        774.31        740.80        48.91 o                         
   6  18   2        154.90        132.60        57.75 o                         
  -9  19   2         80.81         58.98        29.71 o                         
  -7  19   2         19.39         62.91        22.96 o                         
  -5  19   2        539.81        421.12        35.21 o                         
  -3  19   2        190.71        168.93        27.70 o                         
  -1  19   2        437.11        450.79        54.91 o                         
   1  19   2        309.02        246.78        68.33 o                         
   3  19   2          3.93         46.54        32.02 o                         
   5  19   2        182.25        187.04        78.68 o                         
  -8  20   2        212.24        134.73        54.40 o                         
  -6  20   2        368.16        286.17        38.46 o                         
  -4  20   2        595.21        536.81        36.41 o                         
  -2  20   2       2273.13       2499.50       132.11 o                         
   0  20   2        719.49        804.98        75.88 o                         
   2  20   2        621.86        765.15        77.54 o                         
   4  20   2       1458.55       1403.88       285.15 o                         
  -7  21   2          1.47          6.71        62.86 o                         
  -5  21   2         10.80         92.52        30.45 o                         
  -3  21   2        229.05        232.23        48.75 o                         
  -1  21   2        109.12         94.92        34.16 o                         
   1  21   2         27.24         76.99        25.73 o                         
   3  21   2        290.22        224.22        47.54 o                         
   5  21   2         48.14         47.96        85.12 o                         
  -6  22   2        379.95        211.07        56.97 o                         
  -4  22   2        311.79        183.50        57.34 o                         
  -2  22   2        210.79        162.85        72.71 o                         
   0  22   2        749.35        762.14        98.59 o                         
   2  22   2        361.78        258.65        75.83 o                         
  -5  23   2        613.58        431.62       128.52 o                         
  -3  23   2        370.44        417.75        76.01 o                         
  -1  23   2          3.72          7.96        25.02 o                         
   1  23   2        335.17        222.89        61.48 o                         
  -2  24   2        188.47        186.17        76.91 o                         
 -14   0   3        496.88        547.76        67.39 o                         
 -12   0   3        315.87        293.68        58.40 o                         
 -10   0   3        730.27        750.53       113.22 o                         
  -8   0   3      14578.07      16069.13       232.25 o                         
  -6   0   3        490.55        368.20        73.71 o                         
  -4   0   3      17390.65      16493.42       160.21 o                         
  -2   0   3         41.85         63.36        26.55 o                         
   0   0   3      16794.05      15484.55       158.06 o                         
   2   0   3        254.01        131.16        28.22 o                         
   4   0   3       1692.68       1756.52        88.02 o                         
   6   0   3        109.58        123.80        37.17 o                         
   8   0   3        340.92        270.32        49.08 o                         
  10   0   3          6.32         -0.08        95.36 o                         
 -15   1   3          4.58         43.24        35.40 o                         
 -13   1   3        184.02        167.81        30.55 o                         
 -11   1   3        382.49        368.67        31.05 o                         
  -9   1   3          2.47          5.57        22.43 o                         
  -7   1   3       1736.00       1875.62        52.08 o                         
  -5   1   3         36.91         38.69        12.94 o                         
  -3   1   3      14885.66      15780.94       104.15 o                         
  -1   1   3       2864.63       2961.66        54.33 o                         
   1   1   3        239.55        219.80        25.62 o                         
   3   1   3         33.14         86.58        18.63 o                         
   5   1   3         22.03         76.16        24.13 o                         
   7   1   3        162.38        109.53        26.11 o                         
   9   1   3         27.15         71.56        21.57 o                         
  11   1   3          4.78         93.47        47.69 o                         
 -14   2   3        613.96        652.01        55.02 o                         
 -12   2   3         27.74         58.64        20.73 o                         
 -10   2   3        684.43        724.24        39.53 o                         
  -8   2   3       7339.12       7629.01       108.14 o                         
  -6   2   3       8679.09       9039.02       105.85 o                         
  -4   2   3       1979.44       1779.73        50.21 o                         
  -2   2   3       5752.66       5401.30        67.14 o                         
   0   2   3        481.92        373.40        31.97 o                         
   2   2   3       3239.18       2898.93        63.85 o                         
   4   2   3       3567.88       3746.12        83.80 o                         
   6   2   3       3806.14       3964.20        93.03 o                         
   8   2   3         10.67         60.34        24.74 o                         
  10   2   3         10.67         68.26        37.26 o                         
 -15   3   3        107.20         84.50       131.95 o                         
 -13   3   3        205.50        186.26        46.51 o                         
 -11   3   3       1871.02       1920.20        93.47 o                         
  -9   3   3         45.95         74.85        20.51 o                         
  -7   3   3       9354.75       9676.41       120.01 o                         
  -5   3   3        307.51        176.29        18.78 o                         
  -3   3   3       2415.47       2065.58        59.73 o                         
  -1   3   3       2968.92       2520.37        63.46 o                         
   1   3   3       3424.90       3321.91        62.23 o                         
   3   3   3        216.98        135.75        24.81 o                         
   5   3   3        897.08        975.32        65.47 o                         
   7   3   3         65.56         57.51        31.77 o                         
   9   3   3        139.46        153.75        30.00 o                         
 -14   4   3          4.87         50.78        70.01 o                         
 -12   4   3         83.66         55.89        33.62 o                         
 -10   4   3         11.73         48.12        33.86 o                         
  -8   4   3        834.19        828.51        38.96 o                         
  -6   4   3       6912.74       7352.23        92.95 o                         
  -4   4   3       8249.72       8188.49        80.45 o                         
  -2   4   3       4750.33       4126.10        60.95 o                         
   0   4   3       3491.44       3753.56        82.91 o                         
   2   4   3       1508.15       1490.59        48.88 o                         
   4   4   3        462.73        568.41        41.94 o                         
   6   4   3        872.30        933.21        53.55 o                         
   8   4   3        149.56        114.58        23.86 o                         
  10   4   3         33.87         69.45        56.32 o                         
 -15   5   3        309.11        372.82        87.20 o                         
 -13   5   3        403.76        351.48        73.57 o                         
 -11   5   3        531.57        532.78        54.30 o                         
  -9   5   3       3191.80       3161.51        95.39 o                         
  -7   5   3       4229.34       3851.96        63.89 o                         
  -5   5   3       7313.44       7161.75        90.71 o                         
  -3   5   3       6930.77       6314.91        66.94 o                         
  -1   5   3      13097.07      12359.15       104.99 o                         
   1   5   3       5821.95       5771.09        87.88 o                         
   3   5   3       4144.91       4721.30        82.44 o                         
   5   5   3       2441.76       2477.51        76.30 o                         
   7   5   3        999.70        989.39        59.32 o                         
   9   5   3        974.57       1229.58       105.91 o                         
 -14   6   3        109.57         99.51        35.56 o                         
 -12   6   3         21.73         91.24        28.26 o                         
 -10   6   3        246.29        193.20        33.88 o                         
  -8   6   3       2428.67       2431.72        51.96 o                         
  -6   6   3        517.48        455.53        30.89 o                         
  -4   6   3      12332.27      13502.62       148.62 o                         
  -2   6   3       2111.45       2324.03        41.90 o                         
   0   6   3       7859.20       8307.12       101.87 o                         
   2   6   3       1042.57       1494.77        51.64 o                         
   4   6   3        234.53        131.05        24.93 o                         
   6   6   3        642.15        544.08        52.30 o                         
   8   6   3         83.56         58.42        34.32 o                         
  10   6   3          7.44         54.03        52.66 o                         
 -15   7   3         42.42         69.25        54.43 o                         
 -13   7   3        421.10        400.62       117.39 o                         
 -11   7   3       4084.66       4302.38       150.11 o                         
  -9   7   3        163.16        187.79        26.82 o                         
  -7   7   3        897.14        955.18        43.64 o                         
  -5   7   3       9542.04      10555.91       120.76 o                         
  -3   7   3      15110.57      15919.56       164.68 o                         
  -1   7   3      10597.84      10834.91       117.77 o                         
   1   7   3       2560.90       2805.44        59.54 o                         
   3   7   3       2352.01       2051.83        66.01 o                         
   5   7   3        320.89        277.78        41.87 o                         
   7   7   3       1415.47       1450.50        69.73 o                         
   9   7   3        933.74        990.55       101.10 o                         
 -14   8   3       1060.71       1453.15       165.67 o                         
 -12   8   3       1077.23       1182.52       130.61 o                         
 -10   8   3        481.44        515.02        44.16 o                         
  -8   8   3        508.30        469.15        28.88 o                         
  -6   8   3          8.74         47.26        18.77 o                         
  -4   8   3      21237.71      22603.00       226.47 o                         
  -2   8   3       9717.81      10117.87       143.45 o                         
   0   8   3      14371.23      14851.73       149.07 o                         
   2   8   3       1011.71        817.75        37.18 o                         
   4   8   3       2246.89       2118.56        70.07 o                         
   6   8   3        710.43        827.96        59.96 o                         
   8   8   3       1995.12       2011.70       177.38 o                         
  10   8   3        250.28        186.69        66.31 o                         
 -13   9   3          2.46         60.52       108.36 o                         
 -11   9   3        187.73        111.93        42.16 o                         
  -9   9   3       3986.27       3967.00       105.79 o                         
  -7   9   3         84.47         92.75        14.94 o                         
  -5   9   3        350.27        425.66        28.94 o                         
  -3   9   3         60.92         73.69        23.54 o                         
  -1   9   3        252.52        279.56        30.46 o                         
   1   9   3         17.86         20.94        19.88 o                         
   3   9   3        499.84        533.64        37.66 o                         
   5   9   3         16.85         64.68        19.28 o                         
   7   9   3        319.39        309.54        36.43 o                         
   9   9   3        126.64        148.97        49.64 o                         
 -14  10   3        128.58        169.81        59.06 o                         
 -12  10   3        500.90        642.70        82.87 o                         
 -10  10   3       1404.53       1547.93        85.23 o                         
  -8  10   3       2873.01       3022.24       103.74 o                         
  -6  10   3       3785.93       3641.97        72.87 o                         
  -4  10   3         42.92        119.93        17.97 o                         
  -2  10   3       4514.69       4622.17        95.03 o                         
   0  10   3       4728.38       5025.40        66.29 o                         
   2  10   3       6685.35       6885.16       101.21 o                         
   4  10   3       1319.41       1278.32        53.01 o                         
   6  10   3       1884.40       1954.98        82.62 o                         
   8  10   3          3.03         33.65        31.00 o                         
 -13  11   3         14.74        147.51        75.90 o                         
 -11  11   3         23.92         29.10        24.61 o                         
  -9  11   3        552.41        608.06        55.19 o                         
  -7  11   3       1554.36       1666.72        53.82 o                         
  -5  11   3       1223.94       1096.78        39.65 o                         
  -3  11   3       3818.77       3811.48        88.59 o                         
  -1  11   3         33.82        102.82        25.91 o                         
   1  11   3       1656.48       1731.22        48.46 o                         
   3  11   3        188.57        171.17        24.79 o                         
   5  11   3        299.07        321.67        46.60 o                         
   7  11   3         81.73         59.23        18.66 o                         
   9  11   3         74.99         77.15        37.13 o                         
 -14  12   3        108.78        206.67        67.72 o                         
 -12  12   3        390.01        350.16        86.18 o                         
 -10  12   3       1719.68       1826.35       128.04 o                         
  -8  12   3        112.63        112.04        26.64 o                         
  -6  12   3         24.69         52.56        14.64 o                         
  -4  12   3       5852.86       5966.10        90.69 o                         
  -2  12   3         97.93        123.26        24.89 o                         
   0  12   3        184.13        248.21        31.00 o                         
   2  12   3       3670.42       3934.47        74.24 o                         
   4  12   3        190.65        159.46        27.48 o                         
   6  12   3         22.42         39.86        26.98 o                         
   8  12   3        212.52        212.13        64.28 o                         
 -13  13   3          2.00         90.14        48.59 o                         
 -11  13   3        346.62        542.36        99.80 o                         
  -9  13   3       2194.53       2369.81        98.14 o                         
  -7  13   3        912.29        974.01        45.19 o                         
  -5  13   3       2954.30       2838.40        66.64 o                         
  -3  13   3       1442.44       1472.82        72.99 o                         
  -1  13   3         89.02         96.03        38.90 o                         
   1  13   3        413.83        469.87        28.45 o                         
   3  13   3       2251.93       2440.72       126.65 o                         
   5  13   3        348.60        353.08        35.93 o                         
   7  13   3         70.38         86.32        35.00 o                         
 -12  14   3         86.92        111.83        31.00 o                         
 -10  14   3        593.76        580.49        73.96 o                         
  -8  14   3         18.46         31.77        11.92 o                         
  -6  14   3        107.83        156.39        22.78 o                         
  -4  14   3       1549.41       1532.52        69.15 o                         
  -2  14   3          1.26         76.94        25.81 o                         
   0  14   3        297.82        210.93        27.78 o                         
   2  14   3       4203.97       4429.28       133.19 o                         
   4  14   3          0.69         -2.08        26.21 o                         
   6  14   3         20.56         30.16        22.98 o                         
   8  14   3          9.08         29.59        39.11 o                         
 -11  15   3        463.73        573.97        90.96 o                         
  -9  15   3        388.51        439.54        56.61 o                         
  -7  15   3       2577.77       2601.28        81.18 o                         
  -5  15   3       2717.72       2948.85        86.41 o                         
  -3  15   3       1050.08       1149.17        60.42 o                         
  -1  15   3       1316.44       1326.41        67.59 o                         
   1  15   3        416.04        536.55        60.98 o                         
   3  15   3        334.09        303.62        33.23 o                         
   5  15   3        137.53        119.44        21.26 o                         
   7  15   3        141.73        165.93        54.03 o                         
 -12  16   3        109.49        120.36        41.29 o                         
 -10  16   3        131.94        118.66        30.22 o                         
  -8  16   3          6.96         44.39        27.50 o                         
  -6  16   3          1.52         47.71        27.55 o                         
  -4  16   3         23.50         84.14        25.17 o                         
  -2  16   3        191.37        147.68        55.85 o                         
   0  16   3          2.55         33.61        25.91 o                         
   2  16   3        206.43        175.20        19.63 o                         
   4  16   3          5.28         46.50        31.99 o                         
   6  16   3         38.53        108.25        38.15 o                         
 -11  17   3          1.96         29.13        56.69 o                         
  -9  17   3        703.21        620.41        64.80 o                         
  -7  17   3       1405.44       1445.90        87.94 o                         
  -5  17   3       2909.42       3120.24        72.98 o                         
  -3  17   3        876.16        989.39        68.35 o                         
  -1  17   3       2449.85       2573.57       100.07 o                         
   1  17   3          9.48         45.01        27.70 o                         
   3  17   3        450.51        467.08        38.76 o                         
   5  17   3       1858.33       1356.92       370.68 o                         
 -10  18   3        366.32        474.60       128.29 o                         
  -8  18   3         38.49         65.80        20.23 o                         
  -6  18   3         63.63         87.54        16.60 o                         
  -4  18   3       1968.57       2086.29       103.32 o                         
  -2  18   3        865.58        929.01        63.81 o                         
   0  18   3          3.99          6.39        41.28 o                         
   2  18   3       1054.32       1028.86       100.71 o                         
   4  18   3        351.87        313.97        41.62 o                         
   6  18   3          3.15         94.78        65.46 o                         
  -9  19   3         38.80         77.41        43.99 o                         
  -7  19   3       1009.74        883.15        78.25 o                         
  -5  19   3        498.05        484.42        76.06 o                         
  -3  19   3        430.70        383.16       100.40 o                         
  -1  19   3        832.58        945.77        79.04 o                         
   1  19   3          2.17         30.32        42.83 o                         
   3  19   3         71.77         35.00        40.26 o                         
   5  19   3         61.50         50.41        74.73 o                         
  -8  20   3         84.69        124.96        37.76 o                         
  -6  20   3        519.76        448.06        62.75 o                         
  -4  20   3       1046.58       1171.81        95.46 o                         
  -2  20   3       1361.70       1304.13       100.59 o                         
   0  20   3        884.04        752.49        79.68 o                         
   2  20   3       1817.82       1828.95       233.14 o                         
   4  20   3        235.93        212.85        97.81 o                         
  -7  21   3        114.48        145.33        45.93 o                         
  -5  21   3          0.32         34.96        24.42 o                         
  -3  21   3        187.74        106.50        28.47 o                         
  -1  21   3        162.70         57.91        27.92 o                         
   1  21   3        192.47        182.54        47.51 o                         
   3  21   3         84.53         64.26        50.80 o                         
  -6  22   3         13.88         22.73        38.45 o                         
  -4  22   3        895.40        935.82       152.63 o                         
  -2  22   3        269.49        235.96        88.04 o                         
   0  22   3        608.72        542.64       129.00 o                         
   2  22   3        729.35        722.83       129.93 o                         
  -5  23   3        335.26        181.14        73.36 o                         
  -3  23   3        641.64        623.10       148.73 o                         
  -1  23   3        986.47        929.81       222.45 o                         
 -16   0   4          4.41         89.37        52.97 o                         
 -14   0   4          6.18        130.07        78.42 o                         
 -12   0   4        108.80        217.51        53.10 o                         
 -10   0   4        864.39        846.82        60.83 o                         
  -8   0   4        834.16        658.74        61.33 o                         
  -6   0   4      11621.25      11084.03       178.71 o                         
  -4   0   4       4662.72       5154.69        92.58 o                         
  -2   0   4        491.21        694.25        49.66 o                         
   0   0   4      10623.93      10303.03       180.10 o                         
   2   0   4       6931.63       7410.87       165.95 o                         
   4   0   4       2195.86       1941.62       106.90 o                         
   6   0   4       1553.15       1559.80       121.46 o                         
   8   0   4        259.09         89.43        42.03 o                         
 -15   1   4          9.60         83.60        32.42 o                         
 -13   1   4         85.42         89.70        20.54 o                         
 -11   1   4         62.65         92.34        19.53 o                         
  -9   1   4        165.48        118.56        24.52 o                         
  -7   1   4        381.13        402.61        30.23 o                         
  -5   1   4        606.36        542.81        29.20 o                         
  -3   1   4        713.54        576.03        37.06 o                         
  -1   1   4        119.73        220.82        28.15 o                         
   1   1   4        190.39        157.55        23.23 o                         
   3   1   4       2481.60       2342.66        72.59 o                         
   5   1   4       1107.99       1059.63        60.31 o                         
   7   1   4          2.17         69.42        18.79 o                         
   9   1   4         18.57          1.26        31.82 o                         
 -16   2   4        265.89        195.44       105.50 o                         
 -14   2   4        465.85        455.26        48.61 o                         
 -12   2   4          4.84         57.51        19.53 o                         
 -10   2   4       1289.16       1158.82        65.47 o                         
  -8   2   4        496.46        421.40        42.59 o                         
  -6   2   4       1520.25       1440.95        46.08 o                         
  -4   2   4       6263.10       5576.83        65.64 o                         
  -2   2   4      18708.23      18510.43       147.81 o                         
   0   2   4       5907.28       5654.41        88.18 o                         
   2   2   4       2265.09       1961.67        60.01 o                         
   4   2   4       1630.69       1456.05        62.97 o                         
   6   2   4        341.55        280.13        50.83 o                         
   8   2   4        144.01         99.86        23.77 o                         
 -15   3   4         15.49         85.99        44.95 o                         
 -13   3   4       1663.54       1762.13        65.30 o                         
 -11   3   4         55.62         48.34        23.89 o                         
  -9   3   4       2462.25       2353.46        62.15 o                         
  -7   3   4       9114.71       9335.13       112.39 o                         
  -5   3   4         18.20         26.26        23.79 o                         
  -3   3   4         11.21         55.95        14.05 o                         
  -1   3   4       2818.52       2374.67        59.65 o                         
   1   3   4        229.74        111.81        21.22 o                         
   3   3   4         28.65         93.12        24.04 o                         
   5   3   4       4003.49       4312.95       115.59 o                         
   7   3   4        515.38        474.51        46.35 o                         
   9   3   4         78.19        119.86        34.99 o                         
 -16   4   4         72.88         79.46        59.63 o                         
 -14   4   4          5.89         76.51        42.55 o                         
 -12   4   4        167.34        170.99        38.85 o                         
 -10   4   4        958.01        893.34        41.81 o                         
  -8   4   4        380.73        361.82        32.60 o                         
  -6   4   4       1429.45       1460.68        48.43 o                         
  -4   4   4       8612.98       8599.21       103.99 o                         
  -2   4   4        288.02        192.75        22.43 o                         
   0   4   4       2389.49       1804.29        56.87 o                         
   2   4   4       4751.29       4543.18        85.70 o                         
   4   4   4        326.34        277.88        32.22 o                         
   6   4   4        269.45        188.82        27.73 o                         
   8   4   4          9.94          3.22        32.31 o                         
 -15   5   4        370.94        256.79        74.17 o                         
 -13   5   4       2976.33       3254.65        69.88 o                         
 -11   5   4        625.44        669.52        41.20 o                         
  -9   5   4       3290.62       3332.02        72.38 o                         
  -7   5   4      14041.55      14956.33       168.16 o                         
  -5   5   4       6359.17       6431.17       101.49 o                         
  -3   5   4       4123.15       3899.38        64.26 o                         
  -1   5   4      16764.88      16614.87       189.32 o                         
   1   5   4       1601.75       1212.63        62.85 o                         
   3   5   4        588.29        440.20        37.07 o                         
   5   5   4       1371.68       1443.21        71.68 o                         
   7   5   4       1137.70       1115.31        83.13 o                         
   9   5   4        178.02        195.52        46.88 o                         
 -16   6   4         70.19          6.82        90.84 o                         
 -14   6   4        168.48        134.47        81.30 o                         
 -12   6   4         69.17         77.71        44.70 o                         
 -10   6   4         14.64         37.39        22.95 o                         
  -8   6   4         60.06         51.68        26.19 o                         
  -6   6   4       3400.68       3536.08        66.10 o                         
  -4   6   4        273.88        336.46        31.84 o                         
  -2   6   4       4426.10       5202.92        78.21 o                         
   0   6   4        463.04        346.62        27.82 o                         
   2   6   4         34.02         79.48        24.09 o                         
   4   6   4         51.18         98.70        18.97 o                         
   6   6   4        604.45        584.44        54.22 o                         
   8   6   4          3.22         54.77        40.91 o                         
 -15   7   4         82.28        111.31       131.66 o                         
 -13   7   4        663.42        817.21        98.20 o                         
 -11   7   4       5447.54       5869.25       186.36 o                         
  -9   7   4       1835.85       1951.72        61.85 o                         
  -7   7   4       3005.26       2645.65        57.61 o                         
  -5   7   4       2371.43       2072.87        51.17 o                         
  -3   7   4      12545.51      12818.62       132.59 o                         
  -1   7   4       2418.18       2052.39        49.91 o                         
   1   7   4        962.76        785.60        45.29 o                         
   3   7   4       2373.82       2201.45        75.81 o                         
   5   7   4         47.81         65.13        33.39 o                         
   7   7   4        584.92        581.15        65.18 o                         
   9   7   4        502.59        421.05       146.93 o                         
 -14   8   4        716.44        893.32       151.29 o                         
 -12   8   4        936.98        957.11        99.75 o                         
 -10   8   4       3416.30       3773.50       120.48 o                         
  -8   8   4        319.86        371.63        33.93 o                         
  -6   8   4       1962.33       1693.95        55.54 o                         
  -4   8   4      12162.24      12942.72       134.72 o                         
  -2   8   4      11557.97      12564.83       149.11 o                         
   0   8   4       4288.25       5006.69        80.17 o                         
   2   8   4       1518.35       1715.34        59.61 o                         
   4   8   4        265.33        257.12        41.05 o                         
   6   8   4        182.67        180.56        31.20 o                         
   8   8   4        247.64        217.66        64.57 o                         
 -15   9   4         41.84         78.80        45.30 o                         
 -13   9   4         46.45         90.98       134.29 o                         
 -11   9   4         31.82         35.22        34.94 o                         
  -9   9   4        347.71        264.00        26.26 o                         
  -7   9   4        118.04         98.20        19.97 o                         
  -5   9   4        794.82        722.94        36.57 o                         
  -3   9   4         44.60         47.83         9.90 o                         
  -1   9   4       1914.80       1953.24        46.11 o                         
   1   9   4        146.05        187.55        29.20 o                         
   3   9   4        366.85        318.61        30.41 o                         
   5   9   4         35.29         17.85        18.28 o                         
   7   9   4         90.30         97.76        40.49 o                         
 -14  10   4        224.33        259.39        64.43 o                         
 -12  10   4        376.60        455.95        77.55 o                         
 -10  10   4        972.30       1030.99        74.03 o                         
  -8  10   4        687.48        697.31        49.63 o                         
  -6  10   4       3052.96       3362.20        68.82 o                         
  -4  10   4      11325.77      11286.53       153.94 o                         
  -2  10   4       2226.41       2177.21        81.91 o                         
   0  10   4       3463.89       3899.56        72.79 o                         
   2  10   4       2347.97       2764.74        84.82 o                         
   4  10   4        316.55        380.08        46.21 o                         
   6  10   4        235.76        277.83        38.22 o                         
   8  10   4        214.03        207.57        53.75 o                         
 -13  11   4        268.90        252.06        73.59 o                         
 -11  11   4        167.50        161.15        36.95 o                         
  -9  11   4        414.97        425.93        29.08 o                         
  -7  11   4       1955.33       1947.08        62.91 o                         
  -5  11   4        934.57        985.94        36.78 o                         
  -3  11   4         76.74         66.00        25.11 o                         
  -1  11   4       2581.37       2454.22        82.11 o                         
   1  11   4       1137.47       1121.95        53.94 o                         
   3  11   4         27.23         72.49        56.89 o                         
   5  11   4        848.96        724.11        55.25 o                         
   7  11   4         32.37         46.76        45.97 o                         
 -14  12   4         96.73         64.59        63.62 o                         
 -12  12   4         24.58        120.07        96.07 o                         
 -10  12   4        818.35        913.40        77.84 o                         
  -8  12   4         54.37         83.11        14.78 o                         
  -6  12   4        292.30        310.29        24.45 o                         
  -4  12   4       2159.77       2271.01        80.11 o                         
  -2  12   4        461.69        493.43        51.70 o                         
   0  12   4        787.94        871.52        34.65 o                         
   2  12   4       1027.94       1285.87        86.63 o                         
   4  12   4        302.74        344.90        44.66 o                         
   6  12   4        205.49        256.16        41.63 o                         
 -13  13   4         72.44        145.24        52.79 o                         
 -11  13   4        193.98        268.19        50.11 o                         
  -9  13   4        282.22        246.18        28.82 o                         
  -7  13   4       1711.72       1939.60        62.34 o                         
  -5  13   4        316.26        245.89        32.69 o                         
  -3  13   4        114.69        126.10        33.68 o                         
  -1  13   4       1597.18       1644.84        69.95 o                         
   1  13   4       1074.49       1116.90        51.52 o                         
   3  13   4        433.74        466.26        37.60 o                         
   5  13   4        703.27        777.67        62.36 o                         
   7  13   4         73.44        115.30        47.40 o                         
 -12  14   4        350.40        335.86        88.71 o                         
 -10  14   4        290.01        213.03        48.18 o                         
  -8  14   4         48.95         75.30        15.81 o                         
  -6  14   4        100.75         82.91        21.65 o                         
  -4  14   4        647.11        586.54        51.95 o                         
  -2  14   4         33.51         34.22        30.86 o                         
   0  14   4       5737.94       6338.10       155.84 o                         
   2  14   4        131.80         92.13        15.89 o                         
   4  14   4        144.59        152.51        25.82 o                         
   6  14   4         28.88         41.83        45.68 o                         
 -13  15   4         92.25         20.13       378.83 o                         
 -11  15   4       1393.81       1500.57       127.93 o                         
  -9  15   4       1545.88       1489.81        66.93 o                         
  -7  15   4        276.62        209.46        29.34 o                         
  -5  15   4        884.71        945.50        91.89 o                         
  -3  15   4        881.93       1081.45        68.58 o                         
  -1  15   4        585.15        573.48        57.13 o                         
   1  15   4       1216.48       1187.08        34.45 o                         
   3  15   4       6196.69       6815.68       175.91 o                         
   5  15   4         10.47         50.08        17.74 o                         
 -12  16   4         70.44        167.26        64.83 o                         
 -10  16   4         56.01        105.28        35.41 o                         
  -8  16   4        210.02        157.71        29.54 o                         
  -6  16   4         44.17         57.12        21.25 o                         
  -4  16   4         55.33         51.71        39.99 o                         
  -2  16   4       1853.26       1582.74        78.75 o                         
   0  16   4         30.05         43.17        20.03 o                         
   2  16   4        235.00        122.35        29.83 o                         
   4  16   4         32.01         67.77        32.95 o                         
   6  16   4        134.76         84.72        43.57 o                         
 -11  17   4        366.15        321.81        74.50 o                         
  -9  17   4        809.06        693.36        97.36 o                         
  -7  17   4        514.65        627.34        39.61 o                         
  -5  17   4        732.72        726.66        57.47 o                         
  -3  17   4       3031.15       3167.82       101.92 o                         
  -1  17   4        544.10        507.12        48.97 o                         
   1  17   4        342.09        297.40        72.04 o                         
   3  17   4        624.48        488.28        48.27 o                         
   5  17   4        466.59         85.95       244.83 o                         
 -10  18   4        325.67        371.48        71.75 o                         
  -8  18   4        163.24        156.19        27.81 o                         
  -6  18   4        651.30        765.42        70.37 o                         
  -4  18   4        492.90        540.71        64.57 o                         
  -2  18   4       1286.46       1121.14        96.37 o                         
   0  18   4         53.68         24.75        38.07 o                         
   2  18   4         55.07         78.13        30.24 o                         
   4  18   4         86.47         24.89        44.25 o                         
  -9  19   4        438.20        420.60        66.71 o                         
  -7  19   4        854.20        776.61        78.13 o                         
  -5  19   4         31.26         82.66        40.53 o                         
  -3  19   4          1.31         62.77        37.76 o                         
  -1  19   4         18.87         42.86        33.13 o                         
   1  19   4        130.68        135.11        36.15 o                         
   3  19   4        494.39        391.22        72.34 o                         
  -8  20   4        665.76        700.02       100.36 o                         
  -6  20   4        982.37       1058.03       124.10 o                         
  -4  20   4       1695.34       2022.77       159.06 o                         
  -2  20   4        822.10        904.37       112.08 o                         
   0  20   4       1780.52       1771.40       164.75 o                         
   2  20   4        159.74        165.22        49.88 o                         
  -7  21   4         53.90         91.12        97.71 o                         
  -5  21   4        534.99        570.21        90.88 o                         
  -3  21   4        523.89        602.02       216.87 o                         
  -1  21   4        134.44        110.65        42.66 o                         
   1  21   4         71.51         71.39        39.27 o                         
  -6  22   4        270.50        142.27        43.19 o                         
  -4  22   4        527.22        603.65       119.68 o                         
  -2  22   4        495.74        374.11       119.31 o                         
   0  22   4        850.49       1010.84       166.16 o                         
  -3  23   4       1633.96       1610.97       245.16 o                         
 -16   0   5        301.80        206.41        89.28 o                         
 -14   0   5         20.68         39.76        39.87 o                         
 -12   0   5        761.65        711.43        63.68 o                         
 -10   0   5        473.64        385.13        56.40 o                         
  -8   0   5       8764.48       9156.07       163.54 o                         
  -6   0   5        811.14       1010.50        56.54 o                         
  -4   0   5       5519.68       6120.31       127.34 o                         
  -2   0   5       2424.49       2698.53        87.19 o                         
   0   0   5       6002.19       5861.95       164.05 o                         
   2   0   5       2034.40       2175.64       135.92 o                         
   4   0   5       4943.70       5636.00       228.93 o                         
   6   0   5        100.00         95.48        94.23 o                         
   8   0   5         11.54         80.14        75.83 o                         
 -15   1   5         81.13         84.47        17.20 o                         
 -13   1   5        313.37        159.75        27.95 o                         
 -11   1   5          0.67         66.73        27.45 o                         
  -9   1   5          5.43         14.54        25.70 o                         
  -7   1   5       4349.40       4039.98        73.92 o                         
  -5   1   5          4.78         23.73        18.03 o                         
  -3   1   5        562.89        593.10        37.86 o                         
  -1   1   5        615.86        743.35        44.08 o                         
   1   1   5        182.92        165.33        28.00 o                         
   3   1   5       1687.44       1675.83        68.07 o                         
   5   1   5        823.95        833.31        62.07 o                         
   7   1   5          4.74         70.72        66.88 o                         
 -16   2   5         18.01        119.89        48.58 o                         
 -14   2   5        601.14        766.78        60.85 o                         
 -12   2   5       2047.74       2154.34       109.36 o                         
 -10   2   5        941.87        923.84        52.17 o                         
  -8   2   5       2789.58       2787.65        70.26 o                         
  -6   2   5       6396.48       6051.37        91.44 o                         
  -4   2   5       2235.82       2556.63        56.47 o                         
  -2   2   5       5967.13       6075.64        96.61 o                         
   0   2   5       5059.07       4948.30        87.98 o                         
   2   2   5        209.36        224.15        28.26 o                         
   4   2   5         53.04        135.06        27.71 o                         
   6   2   5       1129.12       1128.54       107.71 o                         
   8   2   5        470.70        556.02        79.32 o                         
 -15   3   5        151.05        128.67        33.67 o                         
 -13   3   5        772.73        853.48        56.85 o                         
 -11   3   5         56.69         76.43        35.00 o                         
  -9   3   5       2120.64       2236.94        62.44 o                         
  -7   3   5       1135.08        960.97        46.14 o                         
  -5   3   5        647.71        675.33        34.44 o                         
  -3   3   5       1054.16       1329.17        49.19 o                         
  -1   3   5      11932.77      13425.95       166.16 o                         
   1   3   5        865.97        707.38        47.14 o                         
   3   3   5        760.70        803.58        52.33 o                         
   5   3   5        718.08        670.00        60.80 o                         
   7   3   5        274.06        200.68        36.02 o                         
 -16   4   5         87.81        116.63        39.90 o                         
 -14   4   5         37.37         61.24        39.75 o                         
 -12   4   5       1661.90       1740.56        93.78 o                         
 -10   4   5       1757.94       1729.06        66.51 o                         
  -8   4   5        240.41        164.42        22.77 o                         
  -6   4   5        127.70        128.57        20.54 o                         
  -4   4   5         33.59         70.13        15.48 o                         
  -2   4   5        448.89        510.07        40.97 o                         
   0   4   5       1677.65       1915.65        64.26 o                         
   2   4   5         27.04         65.21        31.37 o                         
   4   4   5        142.84        140.92        29.36 o                         
   6   4   5         38.28         88.04        35.87 o                         
   8   4   5         17.23         29.49        42.85 o                         
 -15   5   5       1111.12       1097.72       123.21 o                         
 -13   5   5        920.22       1075.99        65.85 o                         
 -11   5   5        884.94        993.21        71.11 o                         
  -9   5   5       6137.29       6739.60       108.40 o                         
  -7   5   5       1477.39       1216.66        52.04 o                         
  -5   5   5       3399.66       3570.10        66.14 o                         
  -3   5   5      15794.49      18357.78       169.92 o                         
  -1   5   5       2334.51       2482.59        62.92 o                         
   1   5   5       1834.49       1569.58        78.16 o                         
   3   5   5       1513.87       1419.15        69.62 o                         
   5   5   5        242.18        202.78        41.94 o                         
   7   5   5        271.65        222.39        57.21 o                         
 -16   6   5          5.70         74.88        47.17 o                         
 -14   6   5         77.00         56.89        26.67 o                         
 -12   6   5        203.12        134.59        23.42 o                         
 -10   6   5       1045.24        992.55        59.30 o                         
  -8   6   5       1843.36       2089.53        60.00 o                         
  -6   6   5       2928.27       3061.54        63.47 o                         
  -4   6   5         57.78         48.50        15.23 o                         
  -2   6   5        509.54        390.20        28.92 o                         
   0   6   5       3445.29       3676.99        84.04 o                         
   2   6   5        312.64        180.06        29.10 o                         
   4   6   5          1.41        101.12        23.65 o                         
   6   6   5        433.40        483.33        57.01 o                         
   8   6   5          0.99         30.75        46.07 o                         
 -15   7   5        246.73        193.05        58.00 o                         
 -13   7   5        712.57        684.40        56.08 o                         
 -11   7   5       1474.97       1730.37       107.82 o                         
  -9   7   5       1061.45       1014.42        48.02 o                         
  -7   7   5       1303.06       1274.16        51.80 o                         
  -5   7   5       7067.13       7431.12        94.83 o                         
  -3   7   5       5821.76       5959.53        90.00 o                         
  -1   7   5        807.44        950.59        50.57 o                         
   1   7   5       2145.60       2097.79        70.16 o                         
   3   7   5        856.98        789.07        65.85 o                         
   5   7   5         96.30         63.40        24.12 o                         
   7   7   5        135.03        153.29        39.58 o                         
 -16   8   5        187.77        252.72        72.67 o                         
 -14   8   5        401.24        616.94        93.74 o                         
 -12   8   5       1295.39       1356.41        65.02 o                         
 -10   8   5        441.96        429.16        40.00 o                         
  -8   8   5       3697.86       3782.58        79.28 o                         
  -6   8   5       3300.03       3535.64        79.65 o                         
  -4   8   5       6865.58       6523.82        88.02 o                         
  -2   8   5       2467.06       2126.47        57.65 o                         
   0   8   5       2316.87       2410.64        67.79 o                         
   2   8   5         36.14        141.23        32.03 o                         
   4   8   5        269.06        251.12        39.52 o                         
   6   8   5         46.53         73.59        43.00 o                         
 -15   9   5          9.09          5.54        56.18 o                         
 -13   9   5          3.99        117.68        66.10 o                         
 -11   9   5        141.98         97.03        29.72 o                         
  -9   9   5        132.13        170.41        25.67 o                         
  -7   9   5         24.86         58.24        15.30 o                         
  -5   9   5       1515.96       1572.06        50.95 o                         
  -3   9   5       1123.10       1215.75        40.93 o                         
  -1   9   5        394.36        413.26        40.44 o                         
   1   9   5       1532.51       1563.62        81.35 o                         
   3   9   5        113.19         86.31        25.28 o                         
   5   9   5          1.78         51.41        26.06 o                         
   7   9   5         85.13         58.49        29.72 o                         
 -14  10   5         70.81        133.47        56.14 o                         
 -12  10   5        890.33        955.42        82.51 o                         
 -10  10   5        830.62        773.67        54.87 o                         
  -8  10   5       1097.84        945.73        58.77 o                         
  -6  10   5       9532.59      10304.64       142.85 o                         
  -4  10   5       1359.47       1160.09        37.49 o                         
  -2  10   5       2797.84       2631.15        58.07 o                         
   0  10   5       1664.52       1839.31        64.79 o                         
   2  10   5        148.57        194.71        35.31 o                         
   4  10   5        566.42        535.32        61.11 o                         
   6  10   5        625.45        585.51       138.88 o                         
 -15  11   5        155.63        163.48        49.59 o                         
 -13  11   5        110.13        208.13        58.48 o                         
 -11  11   5        400.73        439.69        47.40 o                         
  -9  11   5       1265.59       1295.12        62.63 o                         
  -7  11   5        151.82        143.05        20.88 o                         
  -5  11   5         10.96         23.11        14.70 o                         
  -3  11   5        271.55        276.69        36.23 o                         
  -1  11   5        479.99        403.66        30.22 o                         
   1  11   5          4.77         30.70        18.66 o                         
   3  11   5        511.32        395.00        69.89 o                         
   5  11   5        117.25         82.92        24.61 o                         
   7  11   5          0.47         80.89        65.61 o                         
 -14  12   5          5.20          9.01        54.60 o                         
 -12  12   5         51.45         26.76        33.49 o                         
 -10  12   5        776.84        759.30        56.96 o                         
  -8  12   5        148.15        173.96        27.04 o                         
  -6  12   5       2047.89       2022.77        63.38 o                         
  -4  12   5       1648.23       1664.70        75.52 o                         
  -2  12   5       1213.81       1155.24        67.15 o                         
   0  12   5        200.84        202.45        28.96 o                         
   2  12   5        780.29        877.65        52.21 o                         
   4  12   5        566.90        703.96        64.40 o                         
   6  12   5         67.83        146.34        39.41 o                         
 -13  13   5        172.25        138.89        60.24 o                         
 -11  13   5        328.99        282.10        63.95 o                         
  -9  13   5       1291.50       1229.98        55.58 o                         
  -7  13   5         43.08         65.34        14.35 o                         
  -5  13   5        314.30        300.74        38.59 o                         
  -3  13   5        528.61        558.50        66.79 o                         
  -1  13   5          6.24         70.57        41.97 o                         
   1  13   5       1986.13       1971.97        62.98 o                         
   3  13   5        417.12        454.86        43.64 o                         
   5  13   5        270.76        270.07        52.34 o                         
 -14  14   5         32.78         81.61        48.60 o                         
 -12  14   5         38.69         64.27        39.83 o                         
 -10  14   5       1246.99       1192.44        57.46 o                         
  -8  14   5          9.64         24.46        12.89 o                         
  -6  14   5        126.62         79.55        46.84 o                         
  -4  14   5       2186.55       2119.04        94.08 o                         
  -2  14   5         14.17        115.72        23.46 o                         
   0  14   5        914.73        836.36        29.93 o                         
   2  14   5        404.03        303.05        72.29 o                         
   4  14   5        570.80        813.31        86.82 o                         
 -13  15   5         51.88         42.51        32.78 o                         
 -11  15   5        795.17        790.88        82.84 o                         
  -9  15   5        506.50        607.35        42.89 o                         
  -7  15   5        700.15        692.82        42.23 o                         
  -5  15   5        774.88        792.20        69.37 o                         
  -3  15   5        261.72        209.85        35.53 o                         
  -1  15   5        343.76        377.87        57.04 o                         
   1  15   5       1655.39       1738.16        68.06 o                         
   3  15   5       2466.35       2355.24       180.09 o                         
   5  15   5        115.39         71.38        62.28 o                         
 -12  16   5         71.57        102.43        39.03 o                         
 -10  16   5         28.47         46.37        12.38 o                         
  -8  16   5         30.58         37.44        27.61 o                         
  -6  16   5         72.92         54.00        33.80 o                         
  -4  16   5        866.43        810.81        64.98 o                         
  -2  16   5        594.55        621.36        94.09 o                         
   0  16   5         53.90         73.45        59.45 o                         
   2  16   5        315.77        181.27        49.53 o                         
   4  16   5        482.39        391.94        81.19 o                         
 -11  17   5        568.09        494.68        88.13 o                         
  -9  17   5        505.94        404.44        41.73 o                         
  -7  17   5        194.79        162.36        44.27 o                         
  -5  17   5         52.07         64.97        21.86 o                         
  -3  17   5        494.33        395.23        75.39 o                         
  -1  17   5       1491.59       1490.45       133.52 o                         
   1  17   5       2103.58       2050.85       173.29 o                         
   3  17   5        117.26        142.39        59.93 o                         
 -10  18   5        561.83        543.86        80.14 o                         
  -8  18   5         38.90         86.53        38.06 o                         
  -6  18   5        273.81        254.70        47.23 o                         
  -4  18   5       1059.96       1286.00       132.09 o                         
  -2  18   5       1626.96       1662.88       204.46 o                         
   0  18   5        315.39        219.59        55.13 o                         
   2  18   5        465.18        548.20       148.96 o                         
  -9  19   5        131.64        128.57        47.89 o                         
  -7  19   5         24.48        104.60        35.94 o                         
  -5  19   5          9.80         61.73        87.45 o                         
  -3  19   5         94.83        141.42        48.41 o                         
  -1  19   5         60.23         78.85        38.25 o                         
   1  19   5        161.72        146.66       106.87 o                         
  -8  20   5        298.12        228.35        62.31 o                         
  -6  20   5       1088.41       1218.92       138.26 o                         
  -4  20   5       1580.92       1728.83       156.36 o                         
  -2  20   5        986.35       1207.43       133.45 o                         
   0  20   5        142.37        141.00        60.67 o                         
  -7  21   5         63.17        124.83        38.30 o                         
  -5  21   5        339.45        216.71        54.73 o                         
  -3  21   5        244.28         90.50        79.60 o                         
  -1  21   5          3.51         93.02        42.71 o                         
  -6  22   5        424.60        331.20        79.73 o                         
  -4  22   5        631.94        559.45       111.89 o                         
  -2  22   5        463.65        357.21        91.69 o                         
 -16   0   6         57.72         94.57        57.65 o                         
 -14   0   6       1836.03       2253.96       132.79 o                         
 -12   0   6        836.19        926.22        75.61 o                         
 -10   0   6       1099.51        999.54        74.86 o                         
  -8   0   6      12326.56      12223.78       247.19 o                         
  -6   0   6       4301.02       3864.58       106.51 o                         
  -4   0   6       1231.95       1208.29        70.61 o                         
  -2   0   6      11546.34      11935.92       196.24 o                         
   0   0   6       1668.64       1625.72        95.90 o                         
   2   0   6        597.29        587.43        70.56 o                         
   4   0   6       4744.76       5396.02       230.33 o                         
   6   0   6        955.24       1198.08       159.70 o                         
 -17   1   6         28.50         74.50        43.50 o                         
 -15   1   6        425.96        352.61        40.75 o                         
 -13   1   6        206.48        196.19        29.30 o                         
 -11   1   6          0.71         53.14        20.52 o                         
  -9   1   6        330.67        291.07        28.91 o                         
  -7   1   6        113.25        113.28        17.78 o                         
  -5   1   6       1251.30       1241.00        54.08 o                         
  -3   1   6       4726.39       5083.22        94.91 o                         
  -1   1   6          1.73         50.06        18.10 o                         
   1   1   6          6.69         73.37        19.69 o                         
   3   1   6       1651.79       1607.38        84.64 o                         
   5   1   6         56.10        183.10        63.26 o                         
   7   1   6         99.65        148.27        35.66 o                         
 -16   2   6         22.84         43.83        28.17 o                         
 -14   2   6        842.44        806.94        64.21 o                         
 -12   2   6       2246.93       2147.61        84.70 o                         
 -10   2   6       2620.40       2801.96        88.77 o                         
  -8   2   6       4738.19       4595.76        82.01 o                         
  -6   2   6        136.20         87.54        25.25 o                         
  -4   2   6         45.05         93.28        23.16 o                         
  -2   2   6       4986.96       4774.04        89.47 o                         
   0   2   6        871.07        831.63        47.82 o                         
   2   2   6       2313.60       2468.75        86.20 o                         
   4   2   6         32.17         86.45        26.64 o                         
   6   2   6         15.49         99.29        36.35 o                         
 -17   3   6         43.73         61.85        69.25 o                         
 -15   3   6        117.92        117.33        49.14 o                         
 -13   3   6        175.61        245.82        28.70 o                         
 -11   3   6        341.14        401.65        36.12 o                         
  -9   3   6        159.14        134.39        21.42 o                         
  -7   3   6       6535.17       6360.93        95.76 o                         
  -5   3   6       5582.69       5314.45        85.86 o                         
  -3   3   6       1355.84       1191.45        52.90 o                         
  -1   3   6       1483.75       1552.59        63.90 o                         
   1   3   6       4233.10       4187.85        94.92 o                         
   3   3   6          9.80         38.16        34.84 o                         
   5   3   6        737.46        750.29        87.85 o                         
   7   3   6        140.75         90.82        36.07 o                         
 -16   4   6         28.53         81.63        37.84 o                         
 -14   4   6        199.63        152.33        27.33 o                         
 -12   4   6       1200.42       1435.53        66.90 o                         
 -10   4   6       1452.46       1415.48        58.43 o                         
  -8   4   6          1.81         31.91        21.75 o                         
  -6   4   6          1.84         49.07        17.86 o                         
  -4   4   6        346.77        440.56        44.57 o                         
  -2   4   6         11.09         39.74        25.71 o                         
   0   4   6          2.64         42.00        19.41 o                         
   2   4   6          0.67         61.30        22.59 o                         
   4   4   6         63.95         82.19        24.07 o                         
   6   4   6         25.52         75.62        33.42 o                         
 -15   5   6        636.68        957.21       187.08 o                         
 -13   5   6        611.02        567.35        50.37 o                         
 -11   5   6        373.34        345.19        30.34 o                         
  -9   5   6        836.94        781.94        45.83 o                         
  -7   5   6       4997.56       5095.34        93.86 o                         
  -5   5   6       2910.12       2611.73        62.90 o                         
  -3   5   6       1418.44       1284.97        54.01 o                         
  -1   5   6       3321.31       3758.42        96.36 o                         
   1   5   6       2878.58       3193.69       139.16 o                         
   3   5   6         51.79         59.93        29.36 o                         
   5   5   6        309.22        276.39        56.31 o                         
   7   5   6         59.13         90.54        57.24 o                         
 -16   6   6         14.80         58.08       102.85 o                         
 -14   6   6        248.56        249.35        43.88 o                         
 -12   6   6        554.15        455.77        54.48 o                         
 -10   6   6         59.09         96.31        19.68 o                         
  -8   6   6       2043.42       2051.22        86.01 o                         
  -6   6   6        952.68       1051.21        50.69 o                         
  -4   6   6        807.17        682.83        52.54 o                         
  -2   6   6       1344.34       1285.60        52.74 o                         
   0   6   6        127.46        109.43        27.89 o                         
   2   6   6          3.75         25.69        28.65 o                         
   4   6   6        435.85        329.79        50.68 o                         
   6   6   6         32.05         81.37        37.18 o                         
 -15   7   6        343.90        277.01        64.75 o                         
 -13   7   6          3.28         33.89        31.51 o                         
 -11   7   6       1769.99       1822.48        74.83 o                         
  -9   7   6        215.96        214.60        27.66 o                         
  -7   7   6         24.08         58.46        17.66 o                         
  -5   7   6       5303.90       5197.75        91.83 o                         
  -3   7   6       3155.77       3406.66        77.47 o                         
  -1   7   6       1265.05       1372.98        58.66 o                         
   1   7   6        205.15        326.14        53.38 o                         
   3   7   6        286.11        250.86        38.81 o                         
   5   7   6         46.25        100.77        29.82 o                         
 -16   8   6         50.27        149.14        52.98 o                         
 -14   8   6        551.67        448.39        41.45 o                         
 -12   8   6        798.02        850.56        52.93 o                         
 -10   8   6        914.28        896.30        50.95 o                         
  -8   8   6       1875.94       1994.51        89.24 o                         
  -6   8   6         16.10         79.28        17.76 o                         
  -4   8   6       1960.11       1987.95        58.01 o                         
  -2   8   6       2222.51       2156.83        66.22 o                         
   0   8   6        103.92         97.84        18.01 o                         
   2   8   6          7.39         45.93        42.14 o                         
   4   8   6        478.07        417.91        57.12 o                         
   6   8   6         87.73        137.37        36.42 o                         
 -15   9   6          6.11         -3.86        55.64 o                         
 -13   9   6         89.55         77.10        51.30 o                         
 -11   9   6        527.81        402.46        39.42 o                         
  -9   9   6        347.22        354.02        34.29 o                         
  -7   9   6        740.16        580.65        41.01 o                         
  -5   9   6       1377.75       1391.71        48.95 o                         
  -3   9   6        109.97        121.81        23.10 o                         
  -1   9   6         91.06         67.97        20.73 o                         
   1   9   6        534.58        471.13        58.56 o                         
   3   9   6        147.62        145.53        26.88 o                         
   5   9   6        302.09        205.66        40.84 o                         
 -14  10   6        158.04        148.26        79.81 o                         
 -12  10   6        491.22        332.53        38.26 o                         
 -10  10   6       1562.66       1590.86        74.31 o                         
  -8  10   6       2067.62       2251.00        74.90 o                         
  -6  10   6       2879.93       3096.09        79.07 o                         
  -4  10   6        596.28        700.96        39.21 o                         
  -2  10   6        292.76        259.64        28.47 o                         
   0  10   6        430.92        407.19        72.34 o                         
   2  10   6       2119.73       2061.10        78.89 o                         
   4  10   6        377.57        383.03        52.37 o                         
 -15  11   6         72.84        143.98        51.87 o                         
 -13  11   6        417.81        369.22        78.38 o                         
 -11  11   6        269.04        348.26        49.47 o                         
  -9  11   6          3.63         60.02        27.59 o                         
  -7  11   6       1252.12       1148.66        54.96 o                         
  -5  11   6        580.38        530.86        31.18 o                         
  -3  11   6         17.72         41.08        21.35 o                         
  -1  11   6          9.93         58.01        19.37 o                         
   1  11   6        231.52        155.37        33.42 o                         
   3  11   6        378.99        278.19        45.22 o                         
   5  11   6         15.00         99.66        37.45 o                         
 -14  12   6          7.26         66.20        58.80 o                         
 -12  12   6        943.74        916.31        57.06 o                         
 -10  12   6        549.98        694.23        55.55 o                         
  -8  12   6       1202.73       1189.25        57.67 o                         
  -6  12   6       1876.09       1853.30        57.47 o                         
  -4  12   6       2285.49       2487.11       100.85 o                         
  -2  12   6         64.40         88.21        16.72 o                         
   0  12   6         85.59         23.75        31.00 o                         
   2  12   6       1795.98       1819.73       106.07 o                         
   4  12   6        245.01        218.82        46.42 o                         
 -13  13   6        524.62        430.43        76.17 o                         
 -11  13   6        766.12        781.84        55.14 o                         
  -9  13   6        249.16        280.98        37.40 o                         
  -7  13   6        509.08        437.90        50.02 o                         
  -5  13   6       1967.84       1980.33       102.72 o                         
  -3  13   6         11.03         61.51        37.72 o                         
  -1  13   6       2091.15       2188.66        57.50 o                         
   1  13   6       1026.32       1043.39        70.46 o                         
   3  13   6        121.12        111.88        59.08 o                         
 -14  14   6         13.19         41.38        44.64 o                         
 -12  14   6        727.54        586.35       123.11 o                         
 -10  14   6          3.88         60.10        21.55 o                         
  -8  14   6        464.24        449.81        37.64 o                         
  -6  14   6        462.49        482.22        52.93 o                         
  -4  14   6          6.91         55.97        38.20 o                         
  -2  14   6         25.00          9.27        71.71 o                         
   0  14   6        137.58        106.79        28.82 o                         
   2  14   6          0.66         77.13        36.44 o                         
   4  14   6        240.40        262.80        59.57 o                         
 -13  15   6          5.26         37.10        66.15 o                         
 -11  15   6       1166.67       1028.94       133.75 o                         
  -9  15   6        892.40        960.37        71.83 o                         
  -7  15   6        131.61         62.56        63.05 o                         
  -5  15   6       2502.77       2694.28       113.37 o                         
  -3  15   6       5302.57       6259.75       204.17 o                         
  -1  15   6        129.95        140.11        39.70 o                         
   1  15   6        200.34        202.54        58.91 o                         
   3  15   6        667.10        707.80       114.57 o                         
 -12  16   6        115.76        155.93        62.16 o                         
 -10  16   6         16.59          9.68        22.58 o                         
  -8  16   6          9.38         40.55        16.65 o                         
  -6  16   6        185.83        124.71        39.18 o                         
  -4  16   6       1211.51       1083.71       114.39 o                         
  -2  16   6         73.21        117.02        48.22 o                         
   0  16   6         68.62         80.46        32.54 o                         
   2  16   6         15.80         93.49        46.63 o                         
 -11  17   6        372.33        442.88        83.21 o                         
  -9  17   6       1045.86       1223.30        93.96 o                         
  -7  17   6         54.95         73.33        32.30 o                         
  -5  17   6        878.11       1054.86       151.85 o                         
  -3  17   6        211.60        252.67        48.14 o                         
  -1  17   6       1696.15       1768.02       172.47 o                         
   1  17   6        661.29        880.19       121.81 o                         
 -10  18   6        143.67        167.82        75.89 o                         
  -8  18   6        213.41        186.18        37.18 o                         
  -6  18   6        813.61        834.65       111.69 o                         
  -4  18   6        312.42        506.34        74.55 o                         
  -2  18   6        308.24        420.49        74.88 o                         
   0  18   6        499.79        706.74       134.35 o                         
  -9  19   6         12.44         81.34        40.33 o                         
  -7  19   6          7.57         96.27        31.81 o                         
  -5  19   6          0.65         36.19        44.70 o                         
  -3  19   6        500.43        401.32        87.62 o                         
  -1  19   6        209.06        119.52        59.87 o                         
  -8  20   6        243.61        185.04        48.81 o                         
  -6  20   6        467.75        430.46        83.64 o                         
  -4  20   6        341.64        208.63        54.74 o                         
  -2  20   6        209.14        160.40        56.06 o                         
  -7  21   6         42.62         39.24        34.72 o                         
  -5  21   6          2.37        -33.88        69.54 o                         
  -3  21   6          0.27        -17.12        47.55 o                         
 -16   0   7        675.08        508.36        94.78 o                         
 -14   0   7       1407.36       1484.21       107.44 o                         
 -12   0   7        275.25        282.74        65.91 o                         
 -10   0   7       2138.72       2379.44       142.72 o                         
  -8   0   7       1085.92        993.16        74.55 o                         
  -6   0   7       3104.51       3005.93       108.38 o                         
  -4   0   7      10125.45      10547.64       239.86 o                         
  -2   0   7       5601.59       6007.93       213.48 o                         
   0   0   7       1362.95       1066.99        97.20 o                         
   2   0   7       1932.00       2126.39       156.60 o                         
   4   0   7        201.90        265.23        67.58 o                         
 -17   1   7          1.11         42.26        61.39 o                         
 -15   1   7        253.24        164.98        28.75 o                         
 -13   1   7        132.18        118.47        26.07 o                         
 -11   1   7          4.51         79.66        15.58 o                         
  -9   1   7        476.83        557.95        40.52 o                         
  -7   1   7       3126.46       2963.53        75.69 o                         
  -5   1   7         12.46         98.10        23.89 o                         
  -3   1   7       1170.73       1165.69        54.86 o                         
  -1   1   7       1873.25       1829.23        68.69 o                         
   1   1   7        152.56        100.96        28.66 o                         
   3   1   7          2.75         82.51        46.74 o                         
   5   1   7        247.78        251.01        49.07 o                         
 -16   2   7        125.80        115.86        40.58 o                         
 -14   2   7        908.99        936.28        73.25 o                         
 -12   2   7        426.55        604.64        51.15 o                         
 -10   2   7        122.69        147.30        22.96 o                         
  -8   2   7       1036.09        835.19        49.62 o                         
  -6   2   7       1523.12       1525.55        62.14 o                         
  -4   2   7       4317.75       4236.39        90.94 o                         
  -2   2   7       2239.56       2284.44        78.17 o                         
   0   2   7       1000.27       1062.70        65.89 o                         
   2   2   7        581.48        665.30        82.32 o                         
   4   2   7         13.18         59.00        60.75 o                         
 -17   3   7        164.88        129.43        63.15 o                         
 -15   3   7        209.70        143.01        33.19 o                         
 -13   3   7        805.10        734.08        56.76 o                         
 -11   3   7        112.49         85.06        32.35 o                         
  -9   3   7       4382.14       4591.58       104.04 o                         
  -7   3   7       5741.25       5964.39       106.66 o                         
  -5   3   7       1112.37        989.45        52.35 o                         
  -3   3   7        332.54        254.83        31.75 o                         
  -1   3   7       4310.79       4112.36        95.35 o                         
   1   3   7         13.34         74.00        24.09 o                         
   3   3   7        538.77        587.82        82.58 o                         
   5   3   7        771.23        897.60       131.78 o                         
 -16   4   7          2.00         61.79        30.09 o                         
 -14   4   7        159.74        140.21        24.59 o                         
 -12   4   7        121.36         94.34        29.89 o                         
 -10   4   7        106.70         95.34        26.11 o                         
  -8   4   7        241.57        207.62        28.04 o                         
  -6   4   7        129.97        119.76        21.84 o                         
  -4   4   7         38.17         96.72        22.71 o                         
  -2   4   7        541.56        451.71        37.53 o                         
   0   4   7        280.82        255.73        66.44 o                         
   2   4   7          1.44         61.16        23.83 o                         
   4   4   7          6.31         99.12        46.43 o                         
 -17   5   7        109.40        183.44        58.39 o                         
 -15   5   7        202.66        181.50        33.83 o                         
 -13   5   7        858.15        971.76        74.09 o                         
 -11   5   7        471.96        552.36        54.48 o                         
  -9   5   7       3003.04       3224.77        86.55 o                         
  -7   5   7       2600.73       2370.88        64.91 o                         
  -5   5   7       1254.61       1224.48        59.71 o                         
  -3   5   7        424.90        290.67        37.35 o                         
  -1   5   7        518.70        518.04        53.92 o                         
   1   5   7        351.69        320.79        59.14 o                         
   3   5   7        234.99        229.03        46.13 o                         
   5   5   7        170.93        197.45        55.07 o                         
 -16   6   7          7.72          3.05        64.19 o                         
 -14   6   7        139.72        124.28        56.06 o                         
 -12   6   7        181.61        159.21        21.29 o                         
 -10   6   7         27.66         38.21        26.22 o                         
  -8   6   7        132.57        127.63        23.58 o                         
  -6   6   7       4073.31       4266.04       128.01 o                         
  -4   6   7        683.21        653.20        40.48 o                         
  -2   6   7         17.78         47.06        35.93 o                         
   0   6   7          4.06         44.15        18.25 o                         
   2   6   7        405.79        272.77        42.73 o                         
   4   6   7         23.00         59.59        41.44 o                         
 -15   7   7         10.93         53.98        44.19 o                         
 -13   7   7          2.95         39.25        62.50 o                         
 -11   7   7       4456.34       4402.92       131.29 o                         
  -9   7   7        625.48        707.35        50.63 o                         
  -7   7   7        394.15        389.50        33.50 o                         
  -5   7   7         52.86         59.12        15.93 o                         
  -3   7   7         77.75        104.06        20.04 o                         
  -1   7   7       1093.89       1054.72        61.11 o                         
   1   7   7         37.45         57.56        26.68 o                         
   3   7   7        172.85        140.34        46.71 o                         
   5   7   7         62.71         67.56        39.98 o                         
 -16   8   7         35.14        142.70        62.36 o                         
 -14   8   7        104.44         92.19        25.76 o                         
 -12   8   7        478.71        529.37        45.88 o                         
 -10   8   7       2517.07       2542.44        98.35 o                         
  -8   8   7        917.56        872.32        46.89 o                         
  -6   8   7       1763.71       1638.53        64.23 o                         
  -4   8   7        368.31        422.65        36.62 o                         
  -2   8   7        655.24        731.08        61.05 o                         
   0   8   7        535.57        622.30        57.63 o                         
   2   8   7        353.16        332.92        51.84 o                         
   4   8   7         11.26          8.64        33.66 o                         
 -15   9   7          0.25         -0.54        76.35 o                         
 -13   9   7         46.55         41.45        16.21 o                         
 -11   9   7        297.28        242.21        36.28 o                         
  -9   9   7         36.95         22.89        21.30 o                         
  -7   9   7       1050.94       1053.14        69.12 o                         
  -5   9   7       3935.48       3899.30        80.56 o                         
  -3   9   7          8.07         80.57        26.64 o                         
  -1   9   7       1525.43       1449.74        72.85 o                         
   1   9   7        974.17        945.78        71.71 o                         
   3   9   7        353.19        251.27        50.65 o                         
 -14  10   7        620.07        540.27       153.77 o                         
 -12  10   7        610.84        696.98        58.83 o                         
 -10  10   7        219.77        205.17        22.51 o                         
  -8  10   7        828.04        777.03        66.85 o                         
  -6  10   7       4392.86       4403.68       171.68 o                         
  -4  10   7        441.33        619.92        51.26 o                         
  -2  10   7        311.54        334.09        33.24 o                         
   0  10   7        984.93       1140.59        67.61 o                         
   2  10   7        507.94        567.07        70.32 o                         
   4  10   7        252.01        240.99        60.02 o                         
 -15  11   7         24.29         16.27        92.70 o                         
 -13  11   7        312.70        230.04        41.43 o                         
 -11  11   7        648.09        503.19        46.22 o                         
  -9  11   7        100.40        104.53        19.85 o                         
  -7  11   7         22.30         36.74        24.18 o                         
  -5  11   7         93.80        114.37        41.61 o                         
  -3  11   7        131.93        141.66        23.68 o                         
  -1  11   7         95.58         72.23        40.19 o                         
   1  11   7         38.12        114.34        33.55 o                         
   3  11   7          1.86         74.88        32.32 o                         
 -14  12   7        364.22        389.90        72.30 o                         
 -12  12   7        264.85        230.36        42.65 o                         
 -10  12   7        934.80       1027.06        61.87 o                         
  -8  12   7       1358.59       1389.72        86.02 o                         
  -6  12   7        292.86        297.80        38.51 o                         
  -4  12   7       2001.21       2172.98        80.88 o                         
  -2  12   7        891.36        952.25        71.71 o                         
   0  12   7        564.42        688.61        64.02 o                         
   2  12   7        911.97        897.08       110.29 o                         
 -13  13   7         54.60        152.63        50.16 o                         
 -11  13   7        451.35        424.44        51.72 o                         
  -9  13   7        174.18        168.80        30.88 o                         
  -7  13   7        560.57        574.20        34.08 o                         
  -5  13   7       3047.95       3243.90       155.07 o                         
  -3  13   7       1730.10       1757.93        48.59 o                         
  -1  13   7        219.07        291.64        62.51 o                         
   1  13   7        345.58        374.58        61.24 o                         
   3  13   7        120.79         76.37        31.44 o                         
 -14  14   7         87.51         72.05        32.47 o                         
 -12  14   7         10.05         67.01        61.71 o                         
 -10  14   7        286.43        194.25        29.46 o                         
  -8  14   7        106.22         41.15        15.58 o                         
  -6  14   7        203.21        226.05        46.33 o                         
  -4  14   7       1193.05       1279.50       123.11 o                         
  -2  14   7        108.65        106.25        54.94 o                         
   0  14   7        150.17        139.00        40.66 o                         
   2  14   7          0.54         11.63        37.17 o                         
 -13  15   7        254.28        194.26        64.44 o                         
 -11  15   7        856.17        857.53       133.61 o                         
  -9  15   7        114.71         86.86        25.79 o                         
  -7  15   7       1477.85       1744.60       131.19 o                         
  -5  15   7       2052.63       2349.00       152.63 o                         
  -3  15   7       1509.81       1691.62       161.90 o                         
  -1  15   7       1016.38       1025.71       124.83 o                         
   1  15   7        173.28        136.29        51.55 o                         
 -12  16   7         33.61         66.81        48.12 o                         
 -10  16   7        201.55        126.03        36.84 o                         
  -8  16   7         48.50        134.11        43.16 o                         
  -6  16   7        254.79        199.39        53.24 o                         
  -4  16   7        632.12        593.93        80.14 o                         
  -2  16   7          1.90        -76.11        94.62 o                         
   0  16   7         52.84        115.59        57.19 o                         
 -11  17   7        702.05        643.52        96.98 o                         
  -9  17   7          2.87         62.77        31.00 o                         
  -7  17   7        539.79        377.31        84.26 o                         
  -5  17   7        962.62       1232.74       153.71 o                         
  -3  17   7        260.78        246.64        62.90 o                         
  -1  17   7        101.52        108.40        84.28 o                         
 -10  18   7        678.30        672.19       118.45 o                         
  -8  18   7        220.96        164.50        75.95 o                         
  -6  18   7        264.86        228.57        66.53 o                         
  -4  18   7        300.85        188.40        60.07 o                         
  -2  18   7         41.62         81.62        68.57 o                         
  -9  19   7          1.42         18.38        38.77 o                         
  -7  19   7         14.54         68.85        43.23 o                         
  -5  19   7         38.30        103.25        45.01 o                         
  -3  19   7         88.45         79.23        37.18 o                         
  -8  20   7        257.50        220.93        60.38 o                         
  -6  20   7         88.90         56.84        42.82 o                         
  -4  20   7         48.06         54.40        50.79 o                         
 -16   0   8       1199.22       1297.50       140.37 o                         
 -14   0   8       1128.21       1270.25       151.21 o                         
 -12   0   8         43.25         41.37        60.28 o                         
 -10   0   8        260.11        144.39        33.48 o                         
  -8   0   8       8638.01       9506.19       240.40 o                         
  -6   0   8       3159.16       3401.63       153.03 o                         
  -4   0   8       2547.68       2589.48       108.97 o                         
  -2   0   8       2798.74       2977.59       184.62 o                         
   0   0   8       2171.57       2271.72       170.40 o                         
   2   0   8        422.78        266.36        80.97 o                         
   4   0   8        557.51        676.81       203.93 o                         
 -17   1   8         50.69         90.67        44.80 o                         
 -15   1   8        528.26        666.83        88.68 o                         
 -13   1   8          9.38         57.62        32.22 o                         
 -11   1   8        324.05        221.94        32.23 o                         
  -9   1   8       1427.81       1132.10        56.10 o                         
  -7   1   8        104.56        107.46        31.52 o                         
  -5   1   8        334.65        354.32        37.87 o                         
  -3   1   8        608.66        585.97        49.42 o                         
  -1   1   8         62.93         86.38        28.08 o                         
   1   1   8         22.96         97.90        28.94 o                         
   3   1   8        325.51        244.57        52.31 o                         
 -16   2   8        272.08        282.94       111.42 o                         
 -14   2   8        664.01        562.56        84.65 o                         
 -12   2   8         27.25         97.49        29.27 o                         
 -10   2   8        193.55        135.42        23.78 o                         
  -8   2   8        563.16        563.59        62.26 o                         
  -6   2   8       1584.96       1655.09        68.56 o                         
  -4   2   8       1713.06       1761.38        73.02 o                         
  -2   2   8       1293.16       1337.82        77.76 o                         
   0   2   8        342.39        335.77        81.03 o                         
   2   2   8        225.55        142.91        32.69 o                         
   4   2   8         54.40         57.89        40.50 o                         
 -17   3   8         99.22        167.87        75.29 o                         
 -15   3   8        422.74        377.02        52.28 o                         
 -13   3   8        870.75        882.98        61.90 o                         
 -11   3   8       1963.12       2022.45        82.30 o                         
  -9   3   8       1172.28       1294.14        59.19 o                         
  -7   3   8       2029.66       2024.46        72.68 o                         
  -5   3   8        649.22        621.64        56.27 o                         
  -3   3   8       1211.05       1218.39        65.96 o                         
  -1   3   8        467.48        464.33        54.84 o                         
   1   3   8        181.52        141.72        39.88 o                         
   3   3   8        180.89        177.96        42.97 o                         
 -16   4   8         57.89         63.14        28.17 o                         
 -14   4   8        207.83        128.39        31.33 o                         
 -12   4   8          3.60         21.68        24.76 o                         
 -10   4   8          2.29         55.40        19.06 o                         
  -8   4   8        903.81        882.05        65.42 o                         
  -6   4   8        255.02        274.68        38.81 o                         
  -4   4   8       1096.84       1011.28        68.76 o                         
  -2   4   8         14.33         80.90        36.41 o                         
   0   4   8         11.90         53.03        33.25 o                         
   2   4   8        116.52        150.69        37.49 o                         
   4   4   8          0.71         57.31        30.56 o                         
 -17   5   8         19.62         39.88        51.11 o                         
 -15   5   8         55.10         33.36        36.25 o                         
 -13   5   8       1665.06       1731.24        86.73 o                         
 -11   5   8       1605.27       1466.32        95.06 o                         
  -9   5   8       1584.16       1667.01        68.04 o                         
  -7   5   8        613.92        763.06        53.09 o                         
  -5   5   8        385.50        371.98        50.12 o                         
  -3   5   8        572.55        702.60        77.13 o                         
  -1   5   8        223.17        155.92        33.11 o                         
   1   5   8        425.22        450.47        67.93 o                         
   3   5   8        427.22        328.06        63.62 o                         
 -16   6   8         17.10        165.16        68.10 o                         
 -14   6   8        134.85        117.06        33.62 o                         
 -12   6   8        539.58        494.23        48.69 o                         
 -10   6   8          1.00         30.95        27.88 o                         
  -8   6   8        379.18        286.68        32.29 o                         
  -6   6   8         82.15         66.86        21.65 o                         
  -4   6   8         28.55         68.26        29.09 o                         
  -2   6   8        357.83        306.17        43.69 o                         
   0   6   8          7.94         74.80        22.50 o                         
   2   6   8          0.87        100.05        41.33 o                         
 -15   7   8         25.29         73.96        35.09 o                         
 -13   7   8        165.44        120.32        28.02 o                         
 -11   7   8       2126.05       2273.62        95.98 o                         
  -9   7   8       1959.15       2062.17        90.28 o                         
  -7   7   8       1813.72       1699.88        80.75 o                         
  -5   7   8        602.05        577.27        57.71 o                         
  -3   7   8          7.61         19.64        25.21 o                         
  -1   7   8       1159.01       1039.18        69.07 o                         
   1   7   8        338.81        406.08        65.34 o                         
   3   7   8        277.43        280.17        75.95 o                         
 -16   8   8          3.08         87.87        78.33 o                         
 -14   8   8        136.47        138.42        33.44 o                         
 -12   8   8         20.38         68.80        20.00 o                         
 -10   8   8        656.36        673.58        58.96 o                         
  -8   8   8       4335.73       4102.31       135.64 o                         
  -6   8   8        198.01        180.41        34.68 o                         
  -4   8   8         13.67         35.65        48.60 o                         
  -2   8   8        412.35        447.37        49.96 o                         
   0   8   8       2231.25       2475.97       117.83 o                         
   2   8   8          1.36         55.63        74.15 o                         
 -15   9   8         12.38         59.49        55.98 o                         
 -13   9   8       2124.72       2097.06       146.22 o                         
 -11   9   8        181.88        249.90        42.06 o                         
  -9   9   8         64.65         76.25        32.01 o                         
  -7   9   8        133.75         78.64        26.73 o                         
  -5   9   8        963.36        892.36        60.96 o                         
  -3   9   8         94.69         90.99        30.25 o                         
  -1   9   8          4.88         13.41        30.01 o                         
   1   9   8         43.84         85.91        26.67 o                         
   3   9   8          1.64         -1.81        37.08 o                         
 -14  10   8         95.78         78.44        28.18 o                         
 -12  10   8        882.64        889.30        66.17 o                         
 -10  10   8       1051.38        978.99        68.76 o                         
  -8  10   8         91.42         13.63        26.24 o                         
  -6  10   8       3157.49       3168.93       148.58 o                         
  -4  10   8       2688.26       2950.73        86.81 o                         
  -2  10   8        442.49        552.24        53.39 o                         
   0  10   8        149.35        186.00        41.37 o                         
   2  10   8        640.04        684.13        83.81 o                         
 -15  11   8         15.82         27.51       142.96 o                         
 -13  11   8          0.33         92.47        26.40 o                         
 -11  11   8        125.97         91.78        30.90 o                         
  -9  11   8         56.18         67.66        22.31 o                         
  -7  11   8         41.53          8.64        25.67 o                         
  -5  11   8        467.71        466.20        41.88 o                         
  -3  11   8        270.80        349.97        50.15 o                         
  -1  11   8          0.27         24.43        22.58 o                         
   1  11   8          3.78         -6.87        37.56 o                         
 -14  12   8        198.71        380.37        90.77 o                         
 -12  12   8         88.57        106.77        30.10 o                         
 -10  12   8       1090.28       1105.42        73.25 o                         
  -8  12   8        161.92        105.56        24.70 o                         
  -6  12   8       1111.28       1084.52        74.87 o                         
  -4  12   8       2757.17       2850.86       110.18 o                         
  -2  12   8        259.44        312.77        48.10 o                         
   0  12   8        344.20        347.22        63.29 o                         
 -13  13   8        398.10        321.53        58.15 o                         
 -11  13   8         99.91        110.36        37.21 o                         
  -9  13   8         10.45         52.32        15.42 o                         
  -7  13   8       1533.06       1760.49        75.76 o                         
  -5  13   8        922.28       1063.44        66.94 o                         
  -3  13   8        292.61        282.52        42.56 o                         
  -1  13   8        328.29        222.05        40.81 o                         
   1  13   8        122.16        161.31        41.08 o                         
 -12  14   8          0.38         29.04        19.68 o                         
 -10  14   8         57.90        115.54        34.53 o                         
  -8  14   8          0.77         43.61        26.97 o                         
  -6  14   8        339.26        439.97        90.80 o                         
  -4  14   8         19.29         76.23        36.91 o                         
  -2  14   8        205.42        180.07        57.36 o                         
   0  14   8         42.29         82.58        58.13 o                         
 -13  15   8        113.09         96.01        39.53 o                         
 -11  15   8        274.80        234.80        43.70 o                         
  -9  15   8        767.38        738.09        68.01 o                         
  -7  15   8        482.21        524.75        77.38 o                         
  -5  15   8       1117.69       1261.69       146.38 o                         
  -3  15   8        665.40        745.61       113.30 o                         
  -1  15   8         98.79        140.59        91.10 o                         
 -12  16   8        205.40         75.44       135.78 o                         
 -10  16   8         38.10         89.11        38.87 o                         
  -8  16   8        429.09        437.23        82.71 o                         
  -6  16   8        199.79        257.87        83.37 o                         
  -4  16   8          0.66         71.83        45.50 o                         
  -2  16   8          5.98         91.56        41.81 o                         
 -11  17   8        127.67         94.67        62.31 o                         
  -9  17   8         85.14         32.18        71.95 o                         
  -7  17   8        249.93        298.48        67.29 o                         
  -5  17   8         82.94        169.10        59.93 o                         
  -3  17   8         54.37        118.87        46.12 o                         
 -10  18   8        452.80        483.00       105.39 o                         
  -8  18   8         57.44         93.49        34.07 o                         
  -6  18   8        253.60        269.57        81.16 o                         
  -4  18   8        143.12         91.28        93.57 o                         
  -7  19   8         96.50         31.86        53.29 o                         
 -16   0   9       1498.70       2075.18       236.89 o                         
 -14   0   9        513.90        536.25       101.79 o                         
 -12   0   9         62.51         15.22        61.20 o                         
 -10   0   9       2292.29       1936.22       110.54 o                         
  -8   0   9       1945.04       1966.86       139.17 o                         
  -6   0   9       1594.61       1543.17       122.47 o                         
  -4   0   9       1891.59       1812.70       155.88 o                         
  -2   0   9         78.86        139.32        57.76 o                         
   0   0   9         85.06         59.13        41.41 o                         
   2   0   9         26.67        120.66        64.04 o                         
 -17   1   9          3.72         21.32        53.75 o                         
 -15   1   9        990.72        902.05        97.42 o                         
 -13   1   9        197.59        145.65        33.49 o                         
 -11   1   9        350.37        257.97        62.16 o                         
  -9   1   9         65.63         73.94        22.10 o                         
  -7   1   9        832.66        873.75        75.21 o                         
  -5   1   9          0.88         26.18        22.25 o                         
  -3   1   9        128.85        119.90        26.25 o                         
  -1   1   9        662.61        827.50        84.30 o                         
   1   1   9        237.93        208.83        42.68 o                         
 -16   2   9         58.24         71.73        31.75 o                         
 -14   2   9         72.66         71.88        18.89 o                         
 -12   2   9        396.48        273.81        54.72 o                         
 -10   2   9       2427.19       2691.62       129.95 o                         
  -8   2   9        654.76        737.92        63.21 o                         
  -6   2   9       1484.25       1490.90        82.73 o                         
  -4   2   9         60.75         59.35        33.62 o                         
  -2   2   9        146.29        136.15        37.81 o                         
   0   2   9         73.03        105.65        52.39 o                         
   2   2   9        165.99        152.17        55.55 o                         
 -17   3   9        118.67         85.60        38.05 o                         
 -15   3   9        218.44        242.72        39.88 o                         
 -13   3   9       1503.36       1587.47        93.22 o                         
 -11   3   9         71.43        122.30        31.65 o                         
  -9   3   9        333.62        229.88        40.93 o                         
  -7   3   9       1706.39       1945.20        99.67 o                         
  -5   3   9         15.31         62.59        24.15 o                         
  -3   3   9        738.29        871.77        73.38 o                         
  -1   3   9        478.36        411.61        61.48 o                         
   1   3   9        306.77        325.61        56.78 o                         
 -16   4   9          0.92         59.65        33.11 o                         
 -14   4   9         78.59         75.47        23.77 o                         
 -12   4   9        208.89        176.88        32.27 o                         
 -10   4   9         17.22         80.21        21.44 o                         
  -8   4   9        744.18        743.53        72.18 o                         
  -6   4   9        361.42        246.66        45.39 o                         
  -4   4   9         76.17         80.49        36.28 o                         
  -2   4   9         11.10         18.65        30.03 o                         
   0   4   9         10.41         56.88        40.43 o                         
   2   4   9          1.82        106.99        45.40 o                         
 -15   5   9        358.30        227.96        49.20 o                         
 -13   5   9        598.39        700.78        81.39 o                         
 -11   5   9        259.85        245.59        36.18 o                         
  -9   5   9       1361.16       1328.36        70.69 o                         
  -7   5   9         61.25         76.86        26.02 o                         
  -5   5   9        536.73        508.42        57.63 o                         
  -3   5   9       1614.14       1799.09       103.25 o                         
  -1   5   9        786.76        875.74        86.87 o                         
   1   5   9        506.88        531.07        77.33 o                         
 -16   6   9          7.55         93.09        39.29 o                         
 -14   6   9         34.64         50.75        25.35 o                         
 -12   6   9         63.69         76.10        24.32 o                         
 -10   6   9        259.38        179.56        29.37 o                         
  -8   6   9         94.93         71.31        26.76 o                         
  -6   6   9          3.34         40.59        30.13 o                         
  -4   6   9         81.92         78.89        22.04 o                         
  -2   6   9        847.95       1063.14        92.51 o                         
   0   6   9          6.90         66.94        34.87 o                         
 -15   7   9        151.31        104.66        36.53 o                         
 -13   7   9        278.97        236.69        49.18 o                         
 -11   7   9        221.00        214.26        32.61 o                         
  -9   7   9        130.19         88.04        22.09 o                         
  -7   7   9       1148.16       1177.96        73.70 o                         
  -5   7   9        380.55        458.76        48.80 o                         
  -3   7   9        245.89        294.71        41.72 o                         
  -1   7   9        789.48        817.67        92.20 o                         
   1   7   9        510.21        423.81        60.21 o                         
 -16   8   9         55.36        244.00       373.88 o                         
 -14   8   9        191.56        142.05        39.53 o                         
 -12   8   9         15.01         64.42        43.82 o                         
 -10   8   9        978.37       1022.43        62.38 o                         
  -8   8   9       1068.16       1117.19        69.21 o                         
  -6   8   9        277.86        271.18        46.33 o                         
  -4   8   9        341.74        292.13        41.08 o                         
  -2   8   9        193.29        190.15        45.62 o                         
   0   8   9        350.27        235.81        67.09 o                         
 -15   9   9         37.20        104.02        45.43 o                         
 -13   9   9        172.51         81.57        44.53 o                         
 -11   9   9        365.43        303.03        44.95 o                         
  -9   9   9         44.52         31.58        26.14 o                         
  -7   9   9       1315.50       1254.89        70.00 o                         
  -5   9   9        848.84        979.12        69.45 o                         
  -3   9   9       1081.46       1214.54        85.64 o                         
  -1   9   9         13.66         68.05        28.99 o                         
   1   9   9         91.62         69.61        43.90 o                         
 -14  10   9         73.53         71.81        35.05 o                         
 -12  10   9       1550.56       1480.00        89.97 o                         
 -10  10   9        435.33        574.86        53.76 o                         
  -8  10   9        317.05        331.75        40.64 o                         
  -6  10   9       1132.03       1068.39        75.25 o                         
  -4  10   9        382.44        329.58        42.15 o                         
  -2  10   9        888.71       1000.64        91.83 o                         
   0  10   9        208.71        165.00        45.01 o                         
 -15  11   9          2.01          9.92        58.16 o                         
 -13  11   9          0.30         98.93        41.48 o                         
 -11  11   9         66.45         50.46        24.56 o                         
  -9  11   9        251.57        161.78        70.44 o                         
  -7  11   9        124.22        100.46        27.32 o                         
  -5  11   9         18.21         29.76        17.46 o                         
  -3  11   9          2.09         73.29        37.77 o                         
  -1  11   9         12.08         49.19        41.32 o                         
 -14  12   9        191.57        139.40        40.81 o                         
 -12  12   9        710.25        773.00        94.38 o                         
 -10  12   9        230.34        176.58        48.58 o                         
  -8  12   9        216.25        192.43        33.63 o                         
  -6  12   9       1344.74       1475.59        89.19 o                         
  -4  12   9        215.68        225.81        67.91 o                         
  -2  12   9         14.84         75.97        29.25 o                         
 -13  13   9        233.25        216.62        48.83 o                         
 -11  13   9        597.45        631.20        69.66 o                         
  -9  13   9        225.85        233.41        49.56 o                         
  -7  13   9        249.23        228.38        51.34 o                         
  -5  13   9        818.82        675.69        74.47 o                         
  -3  13   9         81.08        162.91        58.65 o                         
  -1  13   9          5.10         79.94        42.21 o                         
 -12  14   9        107.18        180.20        41.74 o                         
 -10  14   9          0.68         62.10        25.75 o                         
  -8  14   9        164.76        100.77        41.84 o                         
  -6  14   9         52.10         31.78        44.87 o                         
  -4  14   9        154.73        153.17        47.32 o                         
  -2  14   9         52.43         26.18        37.93 o                         
 -11  15   9         83.09         98.29        47.34 o                         
  -9  15   9        328.13        201.61        53.34 o                         
  -7  15   9        744.03       1005.21       151.36 o                         
  -5  15   9        324.66        191.60        77.74 o                         
  -3  15   9        165.10        255.36        65.69 o                         
 -10  16   9         78.57         46.75        42.77 o                         
  -8  16   9         55.84         98.36        55.69 o                         
  -6  16   9          3.59        134.04        65.87 o                         
  -4  16   9        336.00        266.13        70.43 o                         
  -9  17   9        437.79        284.57        91.00 o                         
  -7  17   9          8.65         52.44        38.20 o                         
 -16   0  10         18.02        -66.81        66.81 o                         
 -14   0  10       1778.83       1953.32       257.25 o                         
 -12   0  10       2298.58       2595.54       193.00 o                         
 -10   0  10        131.17         87.80        50.49 o                         
  -8   0  10       2643.68       2636.65       163.81 o                         
  -6   0  10        294.65        216.70        61.64 o                         
  -4   0  10         20.48        107.31        88.74 o                         
  -2   0  10        610.61        587.69       151.99 o                         
   0   0  10        350.19        284.01        97.53 o                         
 -15   1  10        841.10        997.68       106.60 o                         
 -13   1  10          0.32         70.09        29.40 o                         
 -11   1  10         10.61         36.54        63.85 o                         
  -9   1  10         20.24        -17.39        40.86 o                         
  -7   1  10         24.37         44.37        56.63 o                         
  -5   1  10        137.20        116.01        35.66 o                         
  -3   1  10        227.61        360.24        73.78 o                         
  -1   1  10          3.14         57.37        32.04 o                         
 -16   2  10         94.57        135.32        44.07 o                         
 -14   2  10          6.99         44.24        35.48 o                         
 -12   2  10        696.29        768.29        92.69 o                         
 -10   2  10       2182.36       2274.31       193.04 o                         
  -8   2  10       1023.15        974.61        80.90 o                         
  -6   2  10        342.89        259.16        48.40 o                         
  -4   2  10         17.35        131.76        32.75 o                         
  -2   2  10         46.81         71.69        50.11 o                         
   0   2  10         17.05         58.34        39.30 o                         
 -15   3  10        175.43        161.29        52.90 o                         
 -13   3  10         27.45         70.07        35.24 o                         
 -11   3  10         26.95         93.67        24.97 o                         
  -9   3  10       1251.63       1348.89       103.60 o                         
  -7   3  10         14.82         39.70        27.02 o                         
  -5   3  10        641.76        657.03        64.95 o                         
  -3   3  10        517.94        386.92        71.45 o                         
  -1   3  10        116.30        134.13        39.79 o                         
 -16   4  10         20.37         14.75        39.70 o                         
 -14   4  10          2.19         17.25        69.71 o                         
 -12   4  10        477.01        521.06        70.86 o                         
 -10   4  10        484.48        501.89        57.04 o                         
  -8   4  10        359.48        303.07        39.56 o                         
  -6   4  10        141.29         98.12        34.30 o                         
  -4   4  10         13.64         63.43        40.56 o                         
  -2   4  10          0.34        106.17        55.23 o                         
   0   4  10         95.47        121.03        41.67 o                         
 -15   5  10        532.95        476.40        89.16 o                         
 -13   5  10         48.98         95.71        27.39 o                         
 -11   5  10         76.15         66.75        17.61 o                         
  -9   5  10       1164.50       1061.09        71.98 o                         
  -7   5  10        528.73        596.96       100.75 o                         
  -5   5  10        712.57        663.91        75.40 o                         
  -3   5  10        820.83       1011.06       100.45 o                         
  -1   5  10        414.22        314.84        57.25 o                         
 -16   6  10         64.87        131.88        40.16 o                         
 -14   6  10         32.55        106.83        37.34 o                         
 -12   6  10         19.83         36.60        50.20 o                         
 -10   6  10         39.06         42.27        35.77 o                         
  -8   6  10         17.36         99.00        28.08 o                         
  -6   6  10         48.80         80.38        26.90 o                         
  -4   6  10         14.85         64.38        43.09 o                         
  -2   6  10        114.42        119.58        33.83 o                         
 -15   7  10        250.71        180.45        64.46 o                         
 -13   7  10         64.95         83.72        30.37 o                         
 -11   7  10        118.14        128.60        26.46 o                         
  -9   7  10        115.97        159.59        35.33 o                         
  -7   7  10        537.92        488.74        89.27 o                         
  -5   7  10        907.18       1013.64       100.73 o                         
  -3   7  10        364.03        333.76        45.12 o                         
  -1   7  10        308.47        293.56        65.56 o                         
 -14   8  10        341.84        308.61        49.91 o                         
 -12   8  10        429.96        412.57        70.63 o                         
 -10   8  10         40.47         66.59        26.67 o                         
  -8   8  10        827.55        789.09        68.28 o                         
  -6   8  10        424.83        416.23        54.24 o                         
  -4   8  10        124.61        146.69        32.17 o                         
  -2   8  10        155.35        150.99        46.66 o                         
 -15   9  10         41.43         57.81        48.08 o                         
 -13   9  10         70.19         76.22        33.93 o                         
 -11   9  10          3.30         51.19        34.50 o                         
  -9   9  10        228.44        189.13        45.32 o                         
  -7   9  10         33.23         44.06        27.10 o                         
  -5   9  10        287.98        163.90        33.73 o                         
  -3   9  10         70.87         50.76        29.42 o                         
 -14  10  10        181.98        205.66        61.81 o                         
 -12  10  10        981.82        949.35       121.41 o                         
 -10  10  10        478.16        341.26        49.73 o                         
  -8  10  10        129.69        147.25        42.62 o                         
  -6  10  10        609.05        615.03        74.06 o                         
  -4  10  10        314.22        291.66        62.95 o                         
  -2  10  10         87.53        105.66        51.18 o                         
 -13  11  10         33.15         38.64        47.52 o                         
 -11  11  10         46.04        105.11        35.62 o                         
  -9  11  10        904.13       1170.39       117.90 o                         
  -7  11  10        106.22        139.07        41.70 o                         
  -5  11  10          7.06         25.06        23.03 o                         
  -3  11  10         10.35         68.97        31.30 o                         
 -12  12  10        365.74        265.14        52.12 o                         
 -10  12  10        487.95        371.26        66.75 o                         
  -8  12  10         18.13         26.22        51.43 o                         
  -6  12  10         39.39         71.40        33.51 o                         
  -4  12  10        149.68         65.28        30.65 o                         
 -11  13  10        291.38        268.06        65.83 o                         
  -9  13  10        384.59        412.64        70.57 o                         
  -7  13  10        384.76        541.22        96.34 o                         
  -5  13  10         50.37         27.43        93.85 o                         
 -10  14  10         53.16         98.05        33.05 o                         
  -8  14  10        257.34        264.66        67.63 o                         
  -6  14  10          0.57         44.29        72.76 o                         
  -9  15  10         16.25         93.99        54.01 o                         
  -7  15  10        175.43        209.90        57.54 o                         
 -16   0  11          5.89        145.40        49.70 o                         
 -14   0  11        619.05        576.89       136.86 o                         
 -12   0  11        429.24        463.88       124.44 o                         
 -10   0  11        219.49        229.37        64.29 o                         
  -8   0  11         76.48         65.15       115.09 o                         
  -6   0  11         86.87        227.18        63.95 o                         
  -4   0  11        901.32        949.04       159.04 o                         
  -2   0  11        178.21        243.08        89.65 o                         
 -15   1  11         57.58         82.28        25.79 o                         
 -13   1  11        183.37         76.12        48.50 o                         
 -11   1  11         98.53         68.93        37.46 o                         
  -9   1  11         92.49         92.60       133.65 o                         
  -7   1  11         88.19        166.88        35.28 o                         
  -5   1  11         12.84         90.87        33.82 o                         
  -3   1  11          0.88         97.76        57.05 o                         
 -16   2  11        244.87        193.89        52.64 o                         
 -14   2  11        244.34        179.75        45.53 o                         
 -12   2  11          2.24         58.06        26.79 o                         
 -10   2  11        330.31        241.67        41.64 o                         
  -8   2  11        523.35        566.70        74.96 o                         
  -6   2  11         18.16        130.41        35.36 o                         
  -4   2  11        102.24        176.41        36.15 o                         
  -2   2  11        545.08        432.34        71.11 o                         
 -15   3  11        202.70        136.41        38.88 o                         
 -13   3  11         64.40        266.61        52.11 o                         
 -11   3  11        157.10        144.25        33.64 o                         
  -9   3  11        232.26        182.35        56.39 o                         
  -7   3  11        464.37        375.97        84.28 o                         
  -5   3  11         74.22         82.36        48.57 o                         
  -3   3  11        107.91        159.36        50.84 o                         
 -14   4  11         79.71         87.19        36.87 o                         
 -12   4  11        230.33        174.07        51.91 o                         
 -10   4  11         12.87         55.56        35.55 o                         
  -8   4  11         77.57        114.75        46.25 o                         
  -6   4  11         77.18         77.28        28.48 o                         
  -4   4  11         29.75         69.22        34.29 o                         
 -15   5  11        197.51        143.59        49.83 o                         
 -13   5  11         84.81        141.85        34.31 o                         
 -11   5  11       1259.18       1481.92       122.76 o                         
  -9   5  11        364.52        479.92        53.88 o                         
  -7   5  11        561.79        524.64        77.93 o                         
  -5   5  11        741.93        853.97        91.63 o                         
  -3   5  11        144.95        149.76        62.71 o                         
 -14   6  11         74.15         46.87        33.59 o                         
 -12   6  11         19.76        111.38        40.38 o                         
 -10   6  11         43.89         20.97        40.71 o                         
  -8   6  11         67.20         56.43        55.02 o                         
  -6   6  11         22.07          9.06        45.11 o                         
  -4   6  11         48.56        126.59        47.42 o                         
 -15   7  11         91.50         79.71        26.88 o                         
 -13   7  11        149.97        183.22        51.20 o                         
 -11   7  11        503.36        586.04        80.72 o                         
  -9   7  11        417.60        414.79        59.88 o                         
  -7   7  11       1078.19       1066.54        91.53 o                         
  -5   7  11        229.57        340.77        65.36 o                         
  -3   7  11         38.50         89.73        38.07 o                         
 -14   8  11        185.46        186.46        57.03 o                         
 -12   8  11         17.90         86.05        32.15 o                         
 -10   8  11        284.27        200.31        32.83 o                         
  -8   8  11       1595.27       1747.13       147.17 o                         
  -6   8  11         29.14         74.66        34.94 o                         
  -4   8  11        132.84        129.05        35.36 o                         
 -13   9  11         13.65         91.30        45.17 o                         
 -11   9  11         82.61         79.60        30.72 o                         
  -9   9  11          3.14         16.49        37.91 o                         
  -7   9  11         23.65        128.24        40.28 o                         
  -5   9  11        223.36        272.99        72.49 o                         
 -12  10  11        225.84        197.11        50.50 o                         
 -10  10  11         65.35         92.38        37.53 o                         
  -8  10  11        127.29         86.20        38.71 o                         
  -6  10  11        381.08        344.96        81.37 o                         
 -11  11  11        215.65        210.64        50.98 o                         
  -9  11  11          6.00         51.02        36.10 o                         
  -7  11  11          3.85         46.96        31.05 o                         
 -10  12  11          2.58         48.13        47.45 o                         
  -8  12  11         42.41        185.26        60.01 o                         
 -14   0  12        417.12        470.83       116.51 o                         
 -12   0  12         99.17         44.46        57.58 o                         
 -10   0  12        121.79        189.96        68.97 o                         
  -8   0  12         71.90        151.99        64.07 o                         
  -6   0  12         94.44        189.65        68.92 o                         
 -15   1  12          8.27         -7.74        46.82 o                         
 -13   1  12          0.73         59.50        51.24 o                         
 -11   1  12        148.90        124.44        51.27 o                         
  -9   1  12         22.12         23.74        41.63 o                         
  -7   1  12         10.89        101.87        41.61 o                         
  -5   1  12         38.10        117.19        45.36 o                         
 -14   2  12        150.41        127.03        45.96 o                         
 -12   2  12         12.46        122.76        45.22 o                         
 -10   2  12        222.55        317.88        71.53 o                         
  -8   2  12          7.69         40.88        38.15 o                         
  -6   2  12        111.33        106.36        48.75 o                         
 -13   3  12        276.04        163.49        50.01 o                         
 -11   3  12         58.94        133.96        37.31 o                         
  -9   3  12        254.10        159.19        58.44 o                         
  -7   3  12        177.60        265.13        57.54 o                         
  -5   3  12          9.98        100.67        44.05 o                         
 -14   4  12         18.71         35.19        69.90 o                         
 -12   4  12         14.57          3.73        44.96 o                         
 -10   4  12         79.13         72.67        39.43 o                         
  -8   4  12         12.20         25.45        34.30 o                         
  -6   4  12         42.41         90.99        37.44 o                         
 -13   5  12        410.46        332.30       117.82 o                         
 -11   5  12        188.17        120.02        57.30 o                         
  -9   5  12        739.83        823.04       136.84 o                         
  -7   5  12        301.52        258.15        52.76 o                         
 -12   6  12          1.10        129.28        56.66 o                         
 -10   6  12        489.14        447.40        77.78 o                         
  -8   6  12          9.59         57.95        45.86 o                         
  -6   6  12          3.09        122.74        40.66 o                         
 -13   7  12        155.29        179.60        45.73 o                         
 -11   7  12        229.12        187.67        53.44 o                         
  -9   7  12        133.36        108.95        68.41 o                         
  -7   7  12        736.41        813.70       130.41 o                         
 -12   8  12         37.63         79.13        42.95 o                         
 -10   8  12         54.88         59.03        33.97 o                         
  -8   8  12        639.78        605.25       102.10 o                         
                                                                                
